# Supplementary material for: Clustering Performances in Elite Basketball Matches According to the Anthropometric Features of the Line-ups Based on Big Data Technology
Source: Front Psychol. 2022 Jul 11;13:955292. doi: 10.3389/fpsyg.2022.955292 (PMC9309682; doi:10.3389/fpsyg.2022.955292)
Supplement: Supplementary Table 1 — The anthropometric, technical and tactical data of all the 525 line-ups. [file Table_1.XLSX]

## Sheet: Sheet1
Country	Lineup					Lineup Height（cm）	身高1	身高2	身高3	身高4	身高SD	Average Height	Lineup Weight	体重1	体重2	体重3	体重4	Average Weight	BMI1	BMI2	BMI3	BMI4	BMI5	BMI平均	Category	small总	other总	big总	Time played	Point（40mins）	FGM（40mins）	FGA（40mins）	FG%	eFG%	3ptsFGM(40mins)	3ptsFGA(40mins)	3ptsFGMM	3ptsFG%	FTM(40mins)	FTA（40mins）	ftmiss	FT%	Orebs（40mins）	Drebs（40mins）	Trebs（40mins）	AST（40mins）	AST%	TOV（40mins）	TOV%
捷克	#31马丁-克里日	#23卢卡斯-帕利扎	#12翁德雷-巴尔温	#6帕维尔-蓬普尔拉	#4托马斯·维奥勒尔	200	203	217	198	190	8.8227	201.6	100	90	108	91	82	94.2	25	21.8399	22.9353	23.2119	22.7147	23.1404	8	1	3	1	2.02	158.416	59.4059	118.812	0.5	0.666667	39.604	99.0099	59.4059	0.4	0	0	0	0	39.604	79.2079	118.812	59.4059	0.6	19.802	0.2
捷克	#17亚罗米尔-博哈奇	#15马丁-彼得卡	#13雅各布	#6帕维尔-蓬普尔拉	#1帕特里克-奥达	197	203	186	198	206	6.84105	198	90	86	78	91	107	90.4	23.1905	20.8692	22.546	23.2119	25.2144	23.0064	8	1	3	1	2.43	115.226	32.9218	49.3827	0.666667	0.833333	16.4609	16.4609	0	1	32.9218	32.9218	0	1	0	32.9218	32.9218	32.9218	0.408163	16.4609	0.204082
捷克	#12翁德雷-巴尔温	#11布拉克-席尔巴	#8托马什-萨托兰斯基	#6帕维尔-蓬普尔拉	#1帕特里克-奥达	217	199	201	198	206	6.9685	204.2	108	100	95	91	107	100.2	22.9353	25.2519	23.5143	23.2119	25.2144	24.0256	3	0	3	2	3.58	55.8659	22.3464	44.6927	0.5	0.625	11.1732	11.1732	0	1	0	0	0	0	0	55.8659	55.8659	22.3464	0.285714	33.5196	0.428571
捷克	#17亚罗米尔-博哈奇	#15马丁-彼得卡	#13雅各布	#7沃伊泰克-赫鲁班	#6帕维尔-蓬普尔拉	197	203	186	202	198	6.04649	197.2	90	86	78	85	91	86	23.1905	20.8692	22.546	20.8313	23.2119	22.1298	9	1	4	0	2.4	50	16.6667	50	0.333333	0.5	16.6667	16.6667	0	1	0	33.3333	33.3333	0	0	33.3333	33.3333	16.6667	0.204082	16.6667	0.204082
捷克	#17亚罗米尔-博哈奇	#15马丁-彼得卡	#13雅各布	#11布拉克-席尔巴	#6帕维尔-蓬普尔拉	197	203	186	199	198	5.67803	196.6	90	86	78	100	91	89	23.1905	20.8692	22.546	25.2519	23.2119	23.0139	9	1	4	0	2.58	46.5116	15.5039	46.5116	0.333333	0.5	15.5039	15.5039	0	1	0	0	0	0	0	31.0078	31.0078	0	0	31.0078	0.4
捷克	#15马丁-彼得卡	#13雅各布	#8托马什-萨托兰斯基	#6帕维尔-蓬普尔拉	#1帕特里克-奥达	203	186	201	198	206	6.91086	198.8	86	78	95	91	107	91.4	20.8692	22.546	23.5143	23.2119	25.2144	23.0712	8	1	3	1	3.3	121.212	48.4848	84.8485	0.571429	0.642857	12.1212	12.1212	0	1	12.1212	24.2424	12.1212	0.5	12.1212	24.2424	36.3636	48.4848	0.57971	0	0
捷克	#15马丁-彼得卡	#13雅各布	#7沃伊泰克-赫鲁班	#6帕维尔-蓬普尔拉	#1帕特里克-奥达	203	186	202	198	206	6.9857	199	86	78	85	91	107	89.4	20.8692	22.546	20.8313	23.2119	25.2144	22.5346	8	1	3	1	2.83	28.2686	14.1343	56.5371	0.25	0.25	0	14.1343	14.1343	0	0	0	0	0	0	14.1343	14.1343	0	0	28.2686	0.333333
捷克	#31马丁-克里日	#17亚罗米尔-博哈奇	#8托马什-萨托兰斯基	#7沃伊泰克-赫鲁班	#6帕维尔-蓬普尔拉	200	197	201	202	198	1.85472	199.6	100	90	95	85	91	92.2	25	23.1905	23.5143	20.8313	23.2119	23.1496	5	0	5	0	0.9	311.111	44.4444	133.333	0.333333	0.333333	0	44.4444	44.4444	0	222.222	266.667	44.4444	0.833333	44.4444	44.4444	88.8889	0	0	0	0
捷克	#31马丁-克里日	#17亚罗米尔-博哈奇	#8托马什-萨托兰斯基	#7沃伊泰克-赫鲁班	#1帕特里克-奥达	200	197	201	202	206	2.92575	201.2	100	90	95	85	107	95.4	25	23.1905	23.5143	20.8313	25.2144	23.5501	4	0	4	1	3.9	71.7949	20.5128	51.2821	0.4	0.5	10.2564	30.7692	20.5128	0.333333	0	0	0	0	0	20.5128	20.5128	20.5128	0.25	30.7692	0.375
捷克	#17亚罗米尔-博哈奇	#15马丁-彼得卡	#13雅各布	#12翁德雷-巴尔温	#6帕维尔-蓬普尔拉	197	203	186	217	198	10.0678	200.2	90	86	78	108	91	90.6	23.1905	20.8692	22.546	22.9353	23.2119	22.5506	8	1	3	1	4	40	10	60	0.166667	0.166667	0	20	20	0	20	20	0	1	20	50	70	0	0	20	0.289855
捷克	#17亚罗米尔-博哈奇	#15马丁-彼得卡	#12翁德雷-巴尔温	#8托马什-萨托兰斯基	#6帕维尔-蓬普尔拉	197	203	217	201	198	7.22219	203.2	90	86	108	95	91	94	23.1905	20.8692	22.9353	23.5143	23.2119	22.7442	4	0	4	1	4.83	57.971	24.8447	49.6894	0.5	0.583333	8.28157	24.8447	16.5631	0.333333	0	0	0	0	0	49.6894	49.6894	8.28157	0.125	16.5631	0.25
捷克	#17亚罗米尔-博哈奇	#15马丁-彼得卡	#8托马什-萨托兰斯基	#7沃伊泰克-赫鲁班	#6帕维尔-蓬普尔拉	197	203	201	202	198	2.31517	200.2	90	86	95	85	91	89.4	23.1905	20.8692	23.5143	20.8313	23.2119	22.3234	5	0	5	0	15	101.333	32	56	0.571429	0.690476	13.3333	21.3333	8	0.625	8	8	0	1	5.33333	24	29.3333	24	0.329068	18.6667	0.255941
捷克	#17亚罗米尔-博哈奇	#15马丁-彼得卡	#8托马什-萨托兰斯基	#6帕维尔-蓬普尔拉	#1帕特里克-奥达	197	203	201	198	206	3.28634	201	90	86	95	91	107	93.8	23.1905	20.8692	23.5143	23.2119	25.2144	23.2001	4	0	4	1	3	146.667	40	66.6667	0.6	0.8	26.6667	26.6667	0	1	40	40	0	1	0	26.6667	26.6667	13.3333	0.15748	0	0
捷克	#15马丁-彼得卡	#8托马什-萨托兰斯基	#7沃伊泰克-赫鲁班	#6帕维尔-蓬普尔拉	#1帕特里克-奥达	203	201	202	198	206	2.60768	202	86	95	85	91	107	92.8	20.8692	23.5143	20.8313	23.2119	25.2144	22.7282	4	0	4	1	4.25	112.941	47.0588	94.1176	0.5	0.55	9.41176	37.6471	28.2353	0.25	9.41176	18.8235	9.41176	0.5	9.41176	18.8235	28.2353	37.6471	0.40404	0	0
捷克	#12翁德雷-巴尔温	#8托马什-萨托兰斯基	#7沃伊泰克-赫鲁班	#6帕维尔-蓬普尔拉	#1帕特里克-奥达	217	201	202	198	206	6.61513	204.8	108	95	85	91	107	97.2	22.9353	23.5143	20.8313	23.2119	25.2144	23.1414	3	0	3	2	6	40	13.3333	73.3333	0.181818	0.181818	0	0	0	0	13.3333	13.3333	0	1	13.3333	26.6667	40	13.3333	0.168067	13.3333	0.168067
捷克	#31马丁-克里日	#11布拉克-席尔巴	#8托马什-萨托兰斯基	#7沃伊泰克-赫鲁班	#1帕特里克-奥达	200	199	201	202	206	2.41661	201.6	100	100	95	85	107	97.4	25	25.2519	23.5143	20.8313	25.2144	23.9624	4	0	4	1	4.92	138.211	40.6504	56.9106	0.714286	0.857143	16.2602	24.3902	8.13008	0.666667	24.3902	24.3902	0	1	0	32.5203	32.5203	24.3902	0.320856	8.13008	0.106952
捷克	#17亚罗米尔-博哈奇	#15马丁-彼得卡	#11布拉克-席尔巴	#8托马什-萨托兰斯基	#1帕特里克-奥达	197	203	199	201	206	3.1241	201.2	90	86	100	95	107	95.6	23.1905	20.8692	25.2519	23.5143	25.2144	23.6081	4	0	4	1	2.95	54.2373	27.1186	67.7966	0.4	0.4	0	27.1186	27.1186	0	0	0	0	0	0	27.1186	27.1186	13.5593	0.166667	13.5593	0.166667
捷克	#17亚罗米尔-博哈奇	#15马丁-彼得卡	#8托马什-萨托兰斯基	#7沃伊泰克-赫鲁班	#1帕特里克-奥达	197	203	201	202	206	2.92575	201.8	90	86	95	85	107	92.6	23.1905	20.8692	23.5143	20.8313	25.2144	22.7239	4	0	4	1	10.67	104.967	33.7395	67.4789	0.5	0.611111	14.9953	22.493	7.49766	0.666667	7.49766	14.9953	7.49766	0.5	3.74883	18.7441	22.493	26.2418	0.353535	3.74883	0.0505051
捷克	#17亚罗米尔-博哈奇	#12翁德雷-巴尔温	#11布拉克-席尔巴	#6帕维尔-蓬普尔拉	#1帕特里克-奥达	197	217	199	198	206	7.49933	203.4	90	108	100	91	107	99.2	23.1905	22.9353	25.2519	23.2119	25.2144	23.9608	3	0	3	2	4.33	83.1409	27.7136	55.4273	0.5	0.5	0	9.23788	9.23788	0	9.23788	18.4758	9.23788	0.5	0	18.4758	18.4758	18.4758	0.289855	0	0
捷克	#17亚罗米尔-博哈奇	#12翁德雷-巴尔温	#8托马什-萨托兰斯基	#6帕维尔-蓬普尔拉	#1帕特里克-奥达	197	217	201	198	206	7.30479	203.8	90	108	95	91	107	98.2	23.1905	22.9353	23.5143	23.2119	25.2144	23.6133	3	0	3	2	10.72	111.94	29.8507	48.5075	0.615385	0.692308	7.46269	11.194	3.73134	0.666667	29.8507	29.8507	0	1	0	18.6567	18.6567	14.9254	0.204082	11.194	0.153061
捷克	#17亚罗米尔-博哈奇	#12翁德雷-巴尔温	#7沃伊泰克-赫鲁班	#6帕维尔-蓬普尔拉	#1帕特里克-奥达	197	217	202	198	206	7.23878	204	90	108	85	91	107	96.2	23.1905	22.9353	20.8313	23.2119	25.2144	23.0767	3	0	3	2	3.93	101.781	40.7125	50.8906	0.8	0.9	10.1781	10.1781	0	1	10.1781	10.1781	0	1	10.1781	20.3562	30.5344	0	0	40.7125	0.473373
捷克	#17亚罗米尔-博哈奇	#15马丁-彼得卡	#11布拉克-席尔巴	#6帕维尔-蓬普尔拉	#1帕特里克-奥达	197	203	199	198	206	3.38231	200.6	90	86	100	91	107	94.8	23.1905	20.8692	25.2519	23.2119	25.2144	23.5476	4	0	4	1	3.3	48.4848	24.2424	60.6061	0.4	0.4	0	24.2424	24.2424	0	0	24.2424	24.2424	0	12.1212	24.2424	36.3636	0	0	0	0
捷克	#17亚罗米尔-博哈奇	#12翁德雷-巴尔温	#11布拉克-席尔巴	#8托马什-萨托兰斯基	#7沃伊泰克-赫鲁班	197	217	199	201	202	7.11056	203.2	90	108	100	95	85	95.6	23.1905	22.9353	25.2519	23.5143	20.8313	23.1446	4	0	4	1	5.37	89.3855	29.7952	67.0391	0.444444	0.5	7.44879	22.3464	14.8976	0.333333	22.3464	44.6927	22.3464	0.5	7.44879	52.1415	59.5903	22.3464	0.23622	14.8976	0.15748
捷克	#17亚罗米尔-博哈奇	#12翁德雷-巴尔温	#11布拉克-席尔巴	#8托马什-萨托兰斯基	#1帕特里克-奥达	197	217	199	201	206	7.15542	204	90	108	100	95	107	100	23.1905	22.9353	25.2519	23.5143	25.2144	24.0213	3	0	3	2	6	100	33.3333	66.6667	0.5	0.6	13.3333	20	6.66667	0.666667	6.66667	13.3333	6.66667	0.5	20	20	40	6.66667	0.10101	13.3333	0.20202
捷克	#17亚罗米尔-博哈奇	#12翁德雷-巴尔温	#8托马什-萨托兰斯基	#7沃伊泰克-赫鲁班	#1帕特里克-奥达	197	217	201	202	206	6.82935	204.6	90	108	95	85	107	97	23.1905	22.9353	23.5143	20.8313	25.2144	23.1372	3	0	3	2	38.07	90.3599	30.4702	57.7883	0.527273	0.636364	12.6084	23.1153	10.507	0.545455	10.507	12.6084	2.10139	0.833333	2.10139	33.6223	35.7237	21.0139	0.301205	8.40557	0.120482
捷克	#17亚罗米尔-博哈奇	#11布拉克-席尔巴	#8托马什-萨托兰斯基	#7沃伊泰克-赫鲁班	#6帕维尔-蓬普尔拉	197	199	201	202	198	1.85472	199.4	90	100	95	85	91	92.2	23.1905	25.2519	23.5143	20.8313	23.2119	23.2	5	0	5	0	1.67	215.569	47.9042	47.9042	1	1	0	0	0	0	119.76	119.76	0	1	0	47.9042	47.9042	0	0	23.9521	0.190476
捷克	#17亚罗米尔-博哈奇	#11布拉克-席尔巴	#8托马什-萨托兰斯基	#7沃伊泰克-赫鲁班	#1帕特里克-奥达	197	199	201	202	206	3.03315	201	90	100	95	85	107	95.4	23.1905	25.2519	23.5143	20.8313	25.2144	23.6005	4	0	4	1	5.92	27.027	13.5135	60.8108	0.222222	0.222222	0	27.027	27.027	0	0	0	0	0	6.75676	27.027	33.7838	6.75676	0.0769231	33.7838	0.384615
捷克	#17亚罗米尔-博哈奇	#8托马什-萨托兰斯基	#7沃伊泰克-赫鲁班	#6帕维尔-蓬普尔拉	#1帕特里克-奥达	197	201	202	198	206	3.18748	200.8	90	95	85	91	107	93.6	23.1905	23.5143	20.8313	23.2119	25.2144	23.1925	4	0	4	1	8.48	84.9057	33.0189	66.0377	0.5	0.571429	9.43396	18.8679	9.43396	0.5	0	9.43396	9.43396	0	14.1509	14.1509	28.3019	14.1509	0.215827	9.43396	0.143885
捷克	#15马丁-彼得卡	#11布拉克-席尔巴	#8托马什-萨托兰斯基	#6帕维尔-蓬普尔拉	#1帕特里克-奥达	203	199	201	198	206	2.87054	201.4	86	100	95	91	107	95.8	20.8692	25.2519	23.5143	23.2119	25.2144	23.6123	4	0	4	1	3.15	50.7937	25.3968	76.1905	0.333333	0.333333	0	12.6984	12.6984	0	0	0	0	0	0	25.3968	25.3968	0	0	12.6984	0.142857
捷克	#12翁德雷-巴尔温	#11布拉克-席尔巴	#8托马什-萨托兰斯基	#7沃伊泰克-赫鲁班	#1帕特里克-奥达	217	199	201	202	206	6.41872	205	108	100	95	85	107	99	22.9353	25.2519	23.5143	20.8313	25.2144	23.5494	3	0	3	2	11.03	116.047	39.8912	50.7706	0.785714	0.892857	10.8794	14.5059	3.62647	0.75	3.62647	10.8794	7.25295	0.333333	3.62647	29.0118	32.6383	25.3853	0.456026	3.62647	0.0651466
捷克	#31马丁-克里日	#17亚罗米尔-博哈奇	#12翁德雷-巴尔温	#11布拉克-席尔巴	#8托马什-萨托兰斯基	200	197	217	199	201	7.22219	202.8	100	90	108	100	95	98.6	25	23.1905	22.9353	25.2519	23.5143	23.9784	4	0	4	1	11.03	61.65	21.7588	65.2765	0.333333	0.361111	3.62647	25.3853	21.7588	0.142857	14.5059	18.1324	3.62647	0.8	7.25295	25.3853	32.6383	3.62647	0.0449438	14.5059	0.179775
捷克	#31马丁-克里日	#17亚罗米尔-博哈奇	#12翁德雷-巴尔温	#8托马什-萨托兰斯基	#7沃伊泰克-赫鲁班	200	197	217	201	202	7.00286	203.4	100	90	108	95	85	95.6	25	23.1905	22.9353	23.5143	20.8313	23.0943	4	0	4	1	44.63	60.0493	25.0952	64.5306	0.388889	0.423611	4.48129	24.199	19.7177	0.185185	1.79252	1.79252	0	1	8.96258	28.6803	37.6428	8.96258	0.12837	13.4439	0.192555
捷克	#31马丁-克里日	#17亚罗米尔-博哈奇	#11布拉克-席尔巴	#8托马什-萨托兰斯基	#1帕特里克-奥达	200	197	199	201	206	3.00666	200.6	100	90	100	95	107	98.4	25	23.1905	25.2519	23.5143	25.2144	24.4342	4	0	4	1	3.7	75.6757	21.6216	75.6757	0.285714	0.357143	10.8108	21.6216	10.8108	0.5	21.6216	21.6216	0	1	43.2432	10.8108	54.0541	0	0	10.8108	0.204082
捷克	#31马丁-克里日	#12翁德雷-巴尔温	#11布拉克-席尔巴	#8托马什-萨托兰斯基	#7沃伊泰克-赫鲁班	200	217	199	201	202	6.67533	203.8	100	108	100	95	85	97.6	25	22.9353	25.2519	23.5143	20.8313	23.5065	4	0	4	1	4.53	35.3201	17.66	52.9801	0.333333	0.333333	0	8.83002	8.83002	0	0	0	0	0	8.83002	8.83002	17.66	0	0	26.4901	0.375
捷克	#17亚罗米尔-博哈奇	#15马丁-彼得卡	#12翁德雷-巴尔温	#8托马什-萨托兰斯基	#7沃伊泰克-赫鲁班	197	203	217	201	202	6.81175	204	90	86	108	95	85	92.8	23.1905	20.8692	22.9353	23.5143	20.8313	22.2681	4	0	4	1	9.45	114.286	33.8624	50.7937	0.666667	0.833333	16.9312	29.6296	12.6984	0.571429	29.6296	29.6296	0	1	8.46561	0	8.46561	21.164	0.330033	8.46561	0.132013
捷克	#17亚罗米尔-博哈奇	#15马丁-彼得卡	#11布拉克-席尔巴	#7沃伊泰克-赫鲁班	#1帕特里克-奥达	197	203	199	202	206	3.13688	201.4	90	86	100	85	107	93.6	23.1905	20.8692	25.2519	20.8313	25.2144	23.0715	4	0	4	1	3.12	141.026	51.2821	89.7436	0.571429	0.785714	38.4615	51.2821	12.8205	0.75	0	0	0	0	0	0	0	12.8205	0.142857	0	0
捷克	#17亚罗米尔-博哈奇	#12翁德雷-巴尔温	#11布拉克-席尔巴	#8托马什-萨托兰斯基	#6帕维尔-蓬普尔拉	197	217	199	201	198	7.41889	202.4	90	108	100	95	91	96.8	23.1905	22.9353	25.2519	23.5143	23.2119	23.6208	4	0	4	1	5.62	78.2918	28.4698	49.8221	0.571429	0.642857	7.11744	7.11744	0	1	14.2349	28.4698	14.2349	0.5	7.11744	14.2349	21.3523	0	0	7.11744	0.113636
捷克	#17亚罗米尔-博哈奇	#12翁德雷-巴尔温	#8托马什-萨托兰斯基	#7沃伊泰克-赫鲁班	#6帕维尔-蓬普尔拉	197	217	201	202	198	7.23878	203	90	108	95	85	91	93.8	23.1905	22.9353	23.5143	20.8313	23.2119	22.7367	4	0	4	1	9.05	75.1381	22.0994	61.8785	0.357143	0.392857	4.41989	22.0994	17.6796	0.2	8.83978	8.83978	0	1	13.2597	17.6796	30.9392	13.2597	0.215827	8.83978	0.143885
捷克	#17亚罗米尔-博哈奇	#11布拉克-席尔巴	#8托马什-萨托兰斯基	#6帕维尔-蓬普尔拉	#1帕特里克-奥达	197	199	201	198	206	3.18748	200.2	90	100	95	91	107	96.6	23.1905	25.2519	23.5143	23.2119	25.2144	24.0766	4	0	4	1	3.75	106.667	42.6667	74.6667	0.571429	0.642857	10.6667	21.3333	10.6667	0.5	10.6667	32	21.3333	0.333333	10.6667	10.6667	21.3333	0	0	0	0
捷克	#17亚罗米尔-博哈奇	#11布拉克-席尔巴	#7沃伊泰克-赫鲁班	#6帕维尔-蓬普尔拉	#1帕特里克-奥达	197	199	202	198	206	3.2619	200.4	90	100	85	91	107	94.6	23.1905	25.2519	20.8313	23.2119	25.2144	23.54	4	0	4	1	2.98	67.1141	26.8456	40.2685	0.666667	0.666667	0	0	0	0	13.4228	26.8456	13.4228	0.5	0	53.6913	53.6913	0	0	26.8456	0.338983
捷克	#12翁德雷-巴尔温	#11布拉克-席尔巴	#8托马什-萨托兰斯基	#7沃伊泰克-赫鲁班	#6帕维尔-蓬普尔拉	217	199	201	202	198	6.9455	203.4	108	100	95	85	91	95.8	22.9353	25.2519	23.5143	20.8313	23.2119	23.1489	4	0	4	1	5.42	110.701	29.5203	51.6605	0.571429	0.642857	7.38007	14.7601	7.38007	0.5	29.5203	29.5203	0	1	7.38007	0	7.38007	7.38007	0.113636	7.38007	0.113636
捷克	#11布拉克-席尔巴	#8托马什-萨托兰斯基	#7沃伊泰克-赫鲁班	#6帕维尔-蓬普尔拉	#1帕特里克-奥达	199	201	202	198	206	2.78568	201.2	100	95	85	91	107	95.6	25.2519	23.5143	20.8313	23.2119	25.2144	23.6048	4	0	4	1	2.52	63.4921	31.746	63.4921	0.5	0.5	0	0	0	0	0	0	0	0	0	15.873	15.873	15.873	0.25	0	0
阿根廷	#25卢西奥·雷迪沃	#1奥古斯丁·卡法罗	#10马克西莫·菲杰勒鲁普	#8尼古拉斯·拉普罗维托拉	#12马科斯·德利亚	183	205	191	194	206	8.70402	195.8	75	101	91	82	111	92	22.3954	24.0333	24.9445	21.7877	26.157	23.8636	14	3	0	2	3.38	118.343	47.3373	82.8402	0.571429	0.714286	23.6686	59.1716	35.503	0.4	0	23.6686	23.6686	0	11.8343	0	11.8343	35.503	0.379747	11.8343	0.126582
阿根廷	#25卢西奥·雷迪沃	#10马克西莫·菲杰勒鲁普	#8尼古拉斯·拉普罗维托拉	#12马科斯·德利亚	#4路易斯·斯科拉	183	191	194	206	204	8.49941	195.6	75	91	82	111	110	93.8	22.3954	24.9445	21.7877	26.157	26.4321	24.3433	14	3	0	2	3.47	80.6916	23.0548	69.1643	0.333333	0.416667	11.5274	57.6369	46.1095	0.2	23.0548	23.0548	0	1	0	46.1095	46.1095	11.5274	0.126582	11.5274	0.126582
阿根廷	#83塔亚维克·加里兹	#8尼古拉斯·拉普罗维托拉	#14加布里埃尔·戴克	#9尼古拉斯·布鲁西诺	#29帕特里西奥·加里诺	205	194	202	200	196	3.97995	199.4	102	82	103	98	95	96	24.2713	21.7877	25.2426	24.5	24.7293	24.1062	12	2	2	1	2.68	74.6269	14.9254	74.6269	0.2	0.3	14.9254	74.6269	59.7015	0.2	0	0	0	0	14.9254	14.9254	29.8507	0	0	0	0
阿根廷	#14加布里埃尔·戴克	#7法昆多·坎帕佐	#9尼古拉斯·布鲁西诺	#29帕特里西奥·加里诺	#4路易斯·斯科拉	202	179	200	196	204	8.99778	196.2	103	82	98	95	110	97.6	25.2426	25.5922	24.5	24.7293	26.4321	25.2993	12	2	2	1	5.67	126.984	49.3827	70.5467	0.7	0.8	14.1093	14.1093	0	1	0	0	0	0	7.05467	42.328	49.3827	28.2187	0.363636	14.1093	0.181818
阿根廷	#1奥古斯丁·卡法罗	#10马克西莫·菲杰勒鲁普	#8尼古拉斯·拉普罗维托拉	#3卢卡·贝尔多萨	#14加布里埃尔·戴克	205	191	194	191	202	5.81722	196.6	101	91	82	86	103	92.6	24.0333	24.9445	21.7877	23.5739	25.2426	23.9164	15	3	1	1	3.37	130.564	35.6083	83.0861	0.428571	0.571429	23.7389	47.4777	23.7389	0.5	35.6083	47.4777	11.8694	0.75	23.7389	11.8694	35.6083	35.6083	0.384615	11.8694	0.128205
阿根廷	#8尼古拉斯·拉普罗维托拉	#3卢卡·贝尔多萨	#14加布里埃尔·戴克	#29帕特里西奥·加里诺	#12马科斯·德利亚	194	191	202	196	206	5.45527	197.8	82	86	103	95	111	95.4	21.7877	23.5739	25.2426	24.7293	26.157	24.2981	15	3	1	1	3.4	70.5882	23.5294	47.0588	0.5	0.5	0	11.7647	11.7647	0	23.5294	47.0588	23.5294	0.5	11.7647	0	11.7647	11.7647	0.208333	0	0
阿根廷	#8尼古拉斯·拉普罗维托拉	#3卢卡·贝尔多萨	#14加布里埃尔·戴克	#7法昆多·坎帕佐	#4路易斯·斯科拉	194	191	202	179	204	8.92188	194	82	86	103	82	110	92.6	21.7877	23.5739	25.2426	25.5922	26.4321	24.5257	15	3	1	1	1.8	44.4444	22.2222	88.8889	0.25	0.25	0	22.2222	22.2222	0	0	0	0	0	0	0	0	0	0	0	0
阿根廷	#8尼古拉斯·拉普罗维托拉	#14加布里埃尔·戴克	#7法昆多·坎帕佐	#9尼古拉斯·布鲁西诺	#12马科斯·德利亚	194	202	179	200	206	9.43186	196.2	82	103	82	98	111	95.2	21.7877	25.2426	25.5922	24.5	26.157	24.6559	12	2	2	1	4.45	80.8989	35.9551	71.9101	0.5	0.5625	8.98876	44.9438	35.9551	0.2	0	0	0	0	17.9775	35.9551	53.9326	17.9775	0.25	17.9775	0.25
阿根廷	#83塔亚维克·加里兹	#3卢卡·贝尔多萨	#14加布里埃尔·戴克	#7法昆多·坎帕佐	#29帕特里西奥·加里诺	205	191	202	179	196	9.17824	194.6	102	86	103	82	95	93.6	24.2713	23.5739	25.2426	25.5922	24.7293	24.6819	15	3	1	1	3.23	111.455	12.3839	49.5356	0.25	0.375	12.3839	37.1517	24.7678	0.333333	74.3034	74.3034	0	1	12.3839	12.3839	24.7678	12.3839	0.175439	0	0
阿根廷	#83塔亚维克·加里兹	#3卢卡·贝尔多萨	#14加布里埃尔·戴克	#7法昆多·坎帕佐	#4路易斯·斯科拉	205	191	202	179	204	9.94786	196.2	102	86	103	82	110	96.6	24.2713	23.5739	25.2426	25.5922	26.4321	25.0224	11	2	1	2	3.05	144.262	39.3443	65.5738	0.6	0.9	39.3443	52.459	13.1148	0.75	26.2295	26.2295	0	1	13.1148	13.1148	26.2295	39.3443	0.508475	13.1148	0.169492
阿根廷	#8尼古拉斯·拉普罗维托拉	#3卢卡·贝尔多萨	#14加布里埃尔·戴克	#12马科斯·德利亚	#4路易斯·斯科拉	194	191	202	206	204	5.8515	199.4	82	86	103	111	110	98.4	21.7877	23.5739	25.2426	26.157	26.4321	24.6387	11	2	1	2	6.82	70.3812	23.4604	46.9208	0.5	0.625	11.7302	17.5953	5.8651	0.666667	0	11.7302	11.7302	0	0	29.3255	29.3255	5.8651	0.0917431	11.7302	0.183486
阿根廷	#8尼古拉斯·拉普罗维托拉	#14加布里埃尔·戴克	#7法昆多·坎帕佐	#12马科斯·德利亚	#4路易斯·斯科拉	194	202	179	206	204	9.87927	197	82	103	82	111	110	97.6	21.7877	25.2426	25.5922	26.157	26.4321	25.0423	11	2	1	2	10.62	86.629	22.5989	60.2637	0.375	0.40625	3.76648	30.1318	26.3653	0.125	30.1318	41.4313	11.2994	0.727273	3.76648	37.6648	41.4313	18.8324	0.22779	7.53296	0.0911162
阿根廷	#10马克西莫·菲杰勒鲁普	#8尼古拉斯·拉普罗维托拉	#14加布里埃尔·戴克	#7法昆多·坎帕佐	#12马科斯·德利亚	191	194	202	179	206	9.39361	194.4	91	82	103	82	111	93.8	24.9445	21.7877	25.2426	25.5922	26.157	24.7448	15	3	1	1	4.18	76.555	19.1388	47.8469	0.4	0.5	9.56938	9.56938	0	1	28.7081	47.8469	19.1388	0.6	0	9.56938	9.56938	0	0	9.56938	0.121212
阿根廷	#10马克西莫·菲杰勒鲁普	#8尼古拉斯·拉普罗维托拉	#14加布里埃尔·戴克	#7法昆多·坎帕佐	#4路易斯·斯科拉	191	194	202	179	204	8.92188	194	91	82	103	82	110	93.6	24.9445	21.7877	25.2426	25.5922	26.4321	24.7998	15	3	1	1	12.23	117.743	45.789	78.4955	0.583333	0.645833	9.81194	29.4358	19.6239	0.333333	9.81194	13.0826	3.27065	0.75	6.54129	22.8945	29.4358	29.4358	0.362903	3.27065	0.0403226
阿根廷	#8尼古拉斯·拉普罗维托拉	#3卢卡·贝尔多萨	#14加布里埃尔·戴克	#29帕特里西奥·加里诺	#4路易斯·斯科拉	194	191	202	196	204	4.88262	197.4	82	86	103	95	110	95.2	21.7877	23.5739	25.2426	24.7293	26.4321	24.3531	15	3	1	1	4.75	101.053	16.8421	42.1053	0.4	0.5	8.42105	16.8421	8.42105	0.5	58.9474	58.9474	0	1	0	16.8421	16.8421	8.42105	0.10929	8.42105	0.10929
阿根廷	#3卢卡·贝尔多萨	#14加布里埃尔·戴克	#7法昆多·坎帕佐	#29帕特里西奥·加里诺	#4路易斯·斯科拉	191	202	179	196	204	8.95768	194.4	86	103	82	95	110	95.2	23.5739	25.2426	25.5922	24.7293	26.4321	25.114	15	3	1	1	7.93	126.103	30.2648	55.4855	0.545455	0.681818	15.1324	40.3531	25.2207	0.375	40.3531	50.4414	10.0883	0.8	5.04414	10.0883	15.1324	20.1765	0.275862	0	0
阿根廷	#8尼古拉斯·拉普罗维托拉	#3卢卡·贝尔多萨	#14加布里埃尔·戴克	#9尼古拉斯·布鲁西诺	#12马科斯·德利亚	194	191	202	200	206	5.42586	198.6	82	86	103	98	111	96	21.7877	23.5739	25.2426	24.5	26.157	24.2522	12	2	2	1	5.97	67.0017	20.1005	60.3015	0.333333	0.444444	13.4003	26.8007	13.4003	0.5	13.4003	13.4003	0	1	6.70017	33.5008	40.201	20.1005	0.275229	13.4003	0.183486
阿根廷	#8尼古拉斯·拉普罗维托拉	#3卢卡·贝尔多萨	#14加布里埃尔·戴克	#9尼古拉斯·布鲁西诺	#4路易斯·斯科拉	194	191	202	200	204	4.91528	198.2	82	86	103	98	110	95.8	21.7877	23.5739	25.2426	24.5	26.4321	24.3073	12	2	2	1	8.85	49.7175	4.51977	40.678	0.111111	0.111111	0	9.03955	9.03955	0	40.678	45.1977	4.51977	0.9	0	18.0791	18.0791	0	0	18.0791	0.228571
阿根廷	#8尼古拉斯·拉普罗维托拉	#3卢卡·贝尔多萨	#7法昆多·坎帕佐	#29帕特里西奥·加里诺	#4路易斯·斯科拉	194	191	179	196	204	8.13388	192.8	82	86	82	95	110	91	21.7877	23.5739	25.5922	24.7293	26.4321	24.423	17	4	0	1	2.12	169.811	37.7358	56.6038	0.666667	1	37.7358	56.6038	18.8679	0.666667	56.6038	75.4717	18.8679	0.75	0	18.8679	18.8679	18.8679	0.147059	37.7358	0.294118
阿根廷	#8尼古拉斯·拉普罗维托拉	#3卢卡·贝尔多萨	#9尼古拉斯·布鲁西诺	#12马科斯·德利亚	#4路易斯·斯科拉	194	191	200	206	204	5.72713	199	82	86	98	111	110	97.4	21.7877	23.5739	24.5	26.157	26.4321	24.4901	11	2	1	2	3.73	85.7909	21.4477	53.6193	0.4	0.4	0	21.4477	21.4477	0	42.8954	42.8954	0	1	10.7239	42.8954	53.6193	0	0	32.1716	0.340909
阿根廷	#8尼古拉斯·拉普罗维托拉	#14加布里埃尔·戴克	#7法昆多·坎帕佐	#9尼古拉斯·布鲁西诺	#4路易斯·斯科拉	194	202	179	200	204	9.04212	195.8	82	103	82	98	110	95	21.7877	25.2426	25.5922	24.5	26.4321	24.7109	12	2	2	1	8.28	115.942	28.9855	86.9565	0.333333	0.388889	9.66184	43.4783	33.8164	0.222222	28.9855	33.8164	4.83092	0.857143	4.83092	28.9855	33.8164	14.4928	0.141844	4.83092	0.0472813
阿根廷	#8尼古拉斯·拉普罗维托拉	#14加布里埃尔·戴克	#7法昆多·坎帕佐	#29帕特里西奥·加里诺	#12马科斯·德利亚	194	202	179	196	206	9.24338	195.4	82	103	82	95	111	94.6	21.7877	25.2426	25.5922	24.7293	26.157	24.7018	15	3	1	1	5.57	100.539	28.7253	71.8133	0.4	0.5	14.3627	28.7253	14.3627	0.5	28.7253	43.088	14.3627	0.666667	21.544	14.3627	35.9066	14.3627	0.186916	7.18133	0.0934579
阿根廷	#3卢卡·贝尔多萨	#14加布里埃尔·戴克	#7法昆多·坎帕佐	#29帕特里西奥·加里诺	#12马科斯·德利亚	191	202	179	196	206	9.41063	194.8	86	103	82	95	111	95.4	23.5739	25.2426	25.5922	24.7293	26.157	25.059	15	3	1	1	3.55	101.408	11.2676	78.8732	0.142857	0.142857	0	33.8028	33.8028	0	56.338	67.6056	11.2676	0.833333	22.5352	45.0704	67.6056	11.2676	0.114943	11.2676	0.114943
阿根廷	#25卢西奥·雷迪沃	#1奥古斯丁·卡法罗	#10马克西莫·菲杰勒鲁普	#3卢卡·贝尔多萨	#14加布里埃尔·戴克	183	205	191	191	202	8.0399	194.4	75	101	91	86	103	91.2	22.3954	24.0333	24.9445	23.5739	25.2426	24.038	15	3	1	1	4.25	56.4706	18.8235	56.4706	0.333333	0.333333	0	18.8235	18.8235	0	18.8235	37.6471	18.8235	0.5	18.8235	37.6471	56.4706	18.8235	0.25641	18.8235	0.25641
阿根廷	#10马克西莫·菲杰勒鲁普	#83塔亚维克·加里兹	#8尼古拉斯·拉普罗维托拉	#3卢卡·贝尔多萨	#14加布里埃尔·戴克	191	205	194	191	202	5.81722	196.6	91	102	82	86	103	92.8	24.9445	24.2713	21.7877	23.5739	25.2426	23.964	15	3	1	1	2.8	214.286	71.4286	100	0.714286	0.928571	42.8571	42.8571	0	1	28.5714	28.5714	0	1	14.2857	42.8571	57.1429	14.2857	0.144928	0	0
阿根廷	#10马克西莫·菲杰勒鲁普	#8尼古拉斯·拉普罗维托拉	#3卢卡·贝尔多萨	#14加布里埃尔·戴克	#4路易斯·斯科拉	191	194	191	202	204	5.53534	196.4	91	82	86	103	110	94.4	24.9445	21.7877	23.5739	25.2426	26.4321	24.3962	15	3	1	1	6.43	62.2084	18.6625	49.7667	0.375	0.4375	6.22084	31.1042	24.8834	0.2	18.6625	24.8834	6.22084	0.75	0	18.6625	18.6625	6.22084	0.0847458	12.4417	0.169492
阿根廷	#83塔亚维克·加里兹	#14加布里埃尔·戴克	#7法昆多·坎帕佐	#9尼古拉斯·布鲁西诺	#29帕特里西奥·加里诺	205	202	179	200	196	9.17824	196.4	102	103	82	98	95	96	24.2713	25.2426	25.5922	24.5	24.7293	24.8671	12	2	2	1	5.97	120.603	40.201	67.0017	0.6	0.8	26.8007	26.8007	0	1	13.4003	13.4003	0	1	13.4003	26.8007	40.201	40.201	0.550459	13.4003	0.183486
阿根廷	#8尼古拉斯·拉普罗维托拉	#3卢卡·贝尔多萨	#29帕特里西奥·加里诺	#12马科斯·德利亚	#4路易斯·斯科拉	194	191	196	206	204	5.81034	198.2	82	86	95	111	110	96.8	21.7877	23.5739	24.7293	26.157	26.4321	24.536	14	3	0	2	6.57	66.9711	18.2648	85.2359	0.214286	0.321429	18.2648	36.5297	18.2648	0.5	0	0	0	0	24.3531	42.618	66.9711	18.2648	0.3	0	0
阿根廷	#8尼古拉斯·拉普罗维托拉	#14加布里埃尔·戴克	#7法昆多·坎帕佐	#29帕特里西奥·加里诺	#4路易斯·斯科拉	194	202	179	196	204	8.80909	195	82	103	82	95	110	94.4	21.7877	25.2426	25.5922	24.7293	26.4321	24.7568	15	3	1	1	31	96.7742	34.8387	72.2581	0.482143	0.553571	10.3226	27.0968	16.7742	0.380952	14.1935	19.3548	5.16129	0.733333	9.03226	28.3871	37.4194	24.5161	0.307692	7.74194	0.097166
阿根廷	#8尼古拉斯·拉普罗维托拉	#7法昆多·坎帕佐	#29帕特里西奥·加里诺	#12马科斯·德利亚	#4路易斯·斯科拉	194	179	196	206	204	9.55824	195.8	82	82	95	111	110	96	21.7877	25.5922	24.7293	26.157	26.4321	24.9397	14	3	0	2	12.07	109.362	39.768	76.222	0.521739	0.695652	26.512	43.082	16.57	0.615385	3.314	13.256	9.942	0.25	16.57	23.198	39.768	29.826	0.412844	6.628	0.0917431
阿根廷	#3卢卡·贝尔多萨	#7法昆多·坎帕佐	#29帕特里西奥·加里诺	#12马科斯·德利亚	#4路易斯·斯科拉	191	179	196	206	204	9.74474	195.2	86	82	95	111	110	96.8	23.5739	25.5922	24.7293	26.157	26.4321	25.2969	14	3	0	2	30.15	58.3748	17.2471	54.3947	0.317073	0.353659	3.9801	19.9005	15.9204	0.2	17.2471	21.2272	3.9801	0.8125	7.9602	30.5141	38.4743	9.2869	0.1341	13.267	0.191571
阿根廷	#14加布里埃尔·戴克	#7法昆多·坎帕佐	#9尼古拉斯·布鲁西诺	#29帕特里西奥·加里诺	#12马科斯·德利亚	202	179	200	196	206	9.3723	196.6	103	82	98	95	111	97.8	25.2426	25.5922	24.5	24.7293	26.157	25.2442	12	2	2	1	10.48	83.9695	26.7176	30.5344	0.875	0.9375	3.81679	7.63359	3.81679	0.5	26.7176	34.3511	7.63359	0.777778	0	22.9008	22.9008	19.084	0.262467	26.7176	0.367454
阿根廷	#7法昆多·坎帕佐	#9尼古拉斯·布鲁西诺	#29帕特里西奥·加里诺	#12马科斯·德利亚	#4路易斯·斯科拉	179	200	196	206	204	9.63328	197	82	98	95	111	110	99.2	25.5922	24.5	24.7293	26.157	26.4321	25.4821	11	2	1	2	49.17	82.9774	28.4726	64.2668	0.443038	0.506329	8.13504	23.5916	15.4566	0.344828	4.88103	5.69453	0.813504	0.857143	9.76205	31.7267	41.4887	21.9646	0.317087	12.2026	0.17616
澳大利亚	#55克里克	#12贝恩斯	#7英格尔斯	#5米尔斯	#4高尔丁	196	207	204	183	192	8.59302	196.4	85	118	96	82	92	94.6	22.1262	27.5386	23.0681	24.4857	24.9566	24.435	14	3	0	2	2.15	111.628	37.2093	93.0233	0.4	0.6	37.2093	74.4186	37.2093	0.5	0	0	0	0	18.6047	55.814	74.4186	18.6047	0.166667	37.2093	0.333333
澳大利亚	#55克里克	#11凯	#6博古特	#8德拉维多瓦	#7英格尔斯	196	206	207	191	204	6.24179	200.8	85	104	118	91	96	98.8	22.1262	24.5075	27.5386	24.9445	23.0681	24.437	10	2	0	3	1.6	50	25	75	0.333333	0.333333	0	25	25	0	0	0	0	0	0	50	50	25	0.25	25	0.25
澳大利亚	#55克里克	#12贝恩斯	#11凯	#8德拉维多瓦	#7英格尔斯	196	207	206	191	204	6.24179	200.8	85	118	104	91	96	98.8	22.1262	27.5386	24.5075	24.9445	23.0681	24.437	10	2	0	3	3.47	23.0548	0	34.5821	0	0	0	11.5274	11.5274	0	23.0548	23.0548	0	1	0	34.5821	34.5821	0	0	11.5274	0.204082
澳大利亚	#55克里克	#34兰代尔	#8德拉维多瓦	#7英格尔斯	#5米尔斯	196	211	191	204	183	9.77753	197	85	116	91	96	82	94	22.1262	26.0551	24.9445	23.0681	24.4857	24.1359	14	3	0	2	2.7	162.963	44.4444	59.2593	0.75	1	29.6296	29.6296	0	1	14.8148	14.8148	0	1	0	29.6296	29.6296	29.6296	0.310078	29.6296	0.310078
澳大利亚	#12贝恩斯	#11凯	#8德拉维多瓦	#7英格尔斯	#5米尔斯	207	206	191	204	183	9.5373	198.2	118	104	91	96	82	98.2	27.5386	24.5075	24.9445	23.0681	24.4857	24.9089	10	2	0	3	13.15	100.38	30.4183	63.8783	0.47619	0.571429	12.1673	33.4601	21.2928	0.363636	27.3764	33.4601	6.08365	0.818182	15.2091	27.3764	42.5856	18.251	0.222635	18.251	0.222635
澳大利亚	#11凯	#2索比	#6博古特	#7英格尔斯	#4高尔丁	206	190	207	204	192	7.27736	199.8	104	84	118	96	92	98.8	24.5075	23.2687	27.5386	23.0681	24.9566	24.6679	10	2	0	3	3.63	44.0771	22.0386	55.0964	0.4	0.4	0	22.0386	22.0386	0	0	0	0	0	11.0193	22.0386	33.0579	22.0386	0.4	11.0193	0.2
澳大利亚	#55克里克	#34兰代尔	#6博古特	#7英格尔斯	#5米尔斯	196	211	207	204	183	9.90757	200.2	85	116	118	96	82	99.4	22.1262	26.0551	27.5386	23.0681	24.4857	24.6547	10	2	0	3	4.15	77.1084	0	38.5542	0	0	0	28.9157	28.9157	0	0	0	0	0	0	28.9157	28.9157	28.9157	0.6	9.63855	0.2
澳大利亚	#34兰代尔	#12贝恩斯	#8德拉维多瓦	#7英格尔斯	#4高尔丁	211	207	191	204	192	8.07465	201	116	118	91	96	92	102.6	26.0551	27.5386	24.9445	23.0681	24.9566	25.3126	10	2	0	3	3.85	124.675	41.5584	72.7273	0.571429	0.714286	20.7792	31.1688	10.3896	0.666667	0	0	0	0	10.3896	20.7792	31.1688	41.5584	0.5	20.7792	0.25
澳大利亚	#34兰代尔	#6博古特	#8德拉维多瓦	#5米尔斯	#4高尔丁	211	207	191	183	192	10.5148	196.8	116	118	91	82	92	99.8	26.0551	27.5386	24.9445	24.4857	24.9566	25.5961	14	3	0	2	5.85	34.188	6.83761	54.7009	0.125	0.1875	6.83761	27.3504	20.5128	0.25	13.6752	13.6752	0	1	6.83761	20.5128	27.3504	6.83761	0.0840336	27.3504	0.336134
澳大利亚	#55克里克	#34兰代尔	#12贝恩斯	#7英格尔斯	#5米尔斯	196	211	207	204	183	9.90757	200.2	85	116	118	96	82	99.4	22.1262	26.0551	27.5386	23.0681	24.4857	24.6547	10	2	0	3	4.57	70.0219	26.2582	61.2691	0.428571	0.5	8.75274	26.2582	17.5055	0.333333	8.75274	8.75274	0	1	8.75274	17.5055	26.2582	17.5055	0.236686	17.5055	0.236686
澳大利亚	#55克里克	#6博古特	#8德拉维多瓦	#7英格尔斯	#4高尔丁	196	207	191	204	192	6.41872	198	85	118	91	96	92	96.4	22.1262	27.5386	24.9445	23.0681	24.9566	24.5268	14	3	0	2	1.35	0	0	29.6296	0	0	0	29.6296	29.6296	0	0	0	0	0	0	29.6296	29.6296	0	0	88.8889	0.75
澳大利亚	#34兰代尔	#12贝恩斯	#8德拉维多瓦	#5米尔斯	#4高尔丁	211	207	191	183	192	10.5148	196.8	116	118	91	82	92	99.8	26.0551	27.5386	24.9445	24.4857	24.9566	25.5961	14	3	0	2	2.68	89.5522	29.8507	29.8507	1	1.25	14.9254	14.9254	0	1	14.9254	14.9254	0	1	0	14.9254	14.9254	14.9254	0.224719	29.8507	0.449438
澳大利亚	#34兰代尔	#6博古特	#8德拉维多瓦	#7英格尔斯	#5米尔斯	211	207	191	204	183	10.5148	199.2	116	118	91	96	82	100.6	26.0551	27.5386	24.9445	23.0681	24.4857	25.2184	10	2	0	3	12.02	83.1947	26.6223	66.5557	0.4	0.45	6.65557	16.6389	9.98336	0.4	3.32779	3.32779	0	1	6.65557	26.6223	33.2779	19.9667	0.27972	9.98336	0.13986
澳大利亚	#11凯	#6博古特	#8德拉维多瓦	#7英格尔斯	#5米尔斯	206	207	191	204	183	9.5373	198.2	104	118	91	96	82	98.2	24.5075	27.5386	24.9445	23.0681	24.4857	24.9089	10	2	0	3	32.55	73.7327	25.8065	51.6129	0.5	0.559524	6.14439	17.2043	11.0599	0.357143	8.60215	13.5177	4.91551	0.636364	7.37327	29.4931	36.8664	22.1198	0.327571	17.2043	0.254777
澳大利亚	#55克里克	#34兰代尔	#6博古特	#8德拉维多瓦	#5米尔斯	196	211	207	191	183	10.2684	197.6	85	116	118	91	82	98.4	22.1262	26.0551	27.5386	24.9445	24.4857	25.03	14	3	0	2	3.78	52.9101	21.164	84.6561	0.25	0.3125	10.582	31.746	21.164	0.333333	0	21.164	21.164	0	10.582	52.9101	63.4921	10.582	0.10101	21.164	0.20202
澳大利亚	#55克里克	#12贝恩斯	#8德拉维多瓦	#5米尔斯	#4高尔丁	196	207	191	183	192	7.83326	193.8	85	118	91	82	92	93.6	22.1262	27.5386	24.9445	24.4857	24.9566	24.8103	17	4	0	1	6.25	83.2	19.2	51.2	0.375	0.4375	6.4	25.6	19.2	0.25	12.8	12.8	0	1	6.4	44.8	51.2	32	0.561798	6.4	0.11236
澳大利亚	#12贝恩斯	#11凯	#8德拉维多瓦	#7英格尔斯	#4高尔丁	207	206	191	204	192	7.01427	200	118	104	91	96	92	100.2	27.5386	24.5075	24.9445	23.0681	24.9566	25.003	10	2	0	3	13.93	71.7875	14.3575	51.687	0.277778	0.333333	5.743	25.8435	20.1005	0.222222	25.8435	31.5865	5.743	0.818182	8.6145	20.1005	28.715	8.6145	0.111317	20.1005	0.25974
澳大利亚	#12贝恩斯	#11凯	#8德拉维多瓦	#5米尔斯	#4高尔丁	207	206	191	183	192	9.28224	195.8	118	104	91	82	92	97.4	27.5386	24.5075	24.9445	24.4857	24.9566	25.2866	14	3	0	2	9.63	99.6885	37.3832	58.1516	0.642857	0.785714	16.6147	29.0758	12.4611	0.571429	8.30737	8.30737	0	1	4.15369	33.2295	37.3832	24.9221	0.335196	16.6147	0.223464
澳大利亚	#12贝恩斯	#11凯	#7英格尔斯	#5米尔斯	#4高尔丁	207	206	204	183	192	9.39361	198.4	118	104	96	82	92	98.4	27.5386	24.5075	23.0681	24.4857	24.9566	24.9113	10	2	0	3	3.47	172.911	57.6369	69.1643	0.833333	0.916667	11.5274	23.0548	11.5274	0.5	46.1095	57.6369	11.5274	0.8	0	23.0548	23.0548	46.1095	0.484848	0	0
澳大利亚	#11凯	#6博古特	#8德拉维多瓦	#7英格尔斯	#4高尔丁	206	207	191	204	192	7.01427	200	104	118	91	96	92	100.2	24.5075	27.5386	24.9445	23.0681	24.9566	25.003	10	2	0	3	12.77	75.1762	25.0587	50.1175	0.5	0.65625	15.6617	28.1911	12.5294	0.555556	9.39702	15.6617	6.26468	0.6	3.13234	18.794	21.9264	21.9264	0.363636	6.26468	0.103896
澳大利亚	#11凯	#6博古特	#8德拉维多瓦	#5米尔斯	#4高尔丁	206	207	191	183	192	9.28224	195.8	104	118	91	82	92	97.4	24.5075	27.5386	24.9445	24.4857	24.9566	25.2866	14	3	0	2	10.53	91.1681	37.9867	60.7787	0.625	0.6875	7.59734	18.9934	11.396	0.4	0	0	0	0	0	22.792	22.792	30.3894	0.470588	3.79867	0.0588235
澳大利亚	#11凯	#6博古特	#7英格尔斯	#5米尔斯	#4高尔丁	206	207	204	183	192	9.39361	198.4	104	118	96	82	92	98.4	24.5075	27.5386	23.0681	24.4857	24.9566	24.9113	10	2	0	3	18.27	61.3027	24.0832	67.8708	0.354839	0.354839	0	30.6513	30.6513	0	8.75753	8.75753	0	1	8.75753	26.2726	35.0301	15.3257	0.201149	13.1363	0.172414
澳大利亚	#11凯	#8德拉维多瓦	#7英格尔斯	#5米尔斯	#4高尔丁	206	191	204	183	192	8.61162	195.2	104	91	96	82	92	93	24.5075	24.9445	23.0681	24.4857	24.9566	24.3925	14	3	0	2	3.32	96.3855	36.1446	84.3373	0.428571	0.571429	24.0964	60.241	36.1446	0.4	0	0	0	0	24.0964	36.1446	60.241	0	0	12.0482	0.166667
澳大利亚	#55克里克	#34兰代尔	#12贝恩斯	#8德拉维多瓦	#5米尔斯	196	211	207	191	183	10.2684	197.6	85	116	118	91	82	98.4	22.1262	26.0551	27.5386	24.9445	24.4857	25.03	14	3	0	2	5.67	63.4921	28.2187	42.328	0.666667	0.75	7.05467	21.164	14.1093	0.333333	0	0	0	0	7.05467	35.2734	42.328	21.164	0.375	21.164	0.375
澳大利亚	#55克里克	#34兰代尔	#6博古特	#5米尔斯	#4高尔丁	196	211	207	183	192	10.1469	197.8	85	116	118	82	92	98.6	22.1262	26.0551	27.5386	24.4857	24.9566	25.0324	14	3	0	2	3.17	100.946	12.6183	63.0915	0.2	0.3	12.6183	37.8549	25.2366	0.333333	37.8549	50.4732	12.6183	0.75	12.6183	37.8549	50.4732	25.2366	0.344828	0	0
澳大利亚	#55克里克	#12贝恩斯	#11凯	#8德拉维多瓦	#5米尔斯	196	207	206	191	183	9.09065	196.6	85	118	104	91	82	96	22.1262	27.5386	24.5075	24.9445	24.4857	24.7205	14	3	0	2	2.42	82.6446	16.5289	33.0579	0.5	0.75	16.5289	16.5289	0	1	0	0	0	0	0	49.5868	49.5868	33.0579	0.4	49.5868	0.6
澳大利亚	#55克里克	#12贝恩斯	#8德拉维多瓦	#7英格尔斯	#5米尔斯	196	207	191	204	183	8.70402	196.2	85	118	91	96	82	94.4	22.1262	27.5386	24.9445	23.0681	24.4857	24.4326	14	3	0	2	9.75	123.077	24.6154	36.9231	0.666667	0.722222	4.10256	12.3077	8.20513	0.333333	69.7436	90.2564	20.5128	0.772727	8.20513	16.4103	24.6154	12.3077	0.143541	16.4103	0.191388
澳大利亚	#55克里克	#11凯	#6博古特	#8德拉维多瓦	#5米尔斯	196	206	207	191	183	9.09065	196.6	85	104	118	91	82	96	22.1262	24.5075	27.5386	24.9445	24.4857	24.7205	14	3	0	2	3.5	80	34.2857	45.7143	0.75	0.75	0	0	0	0	11.4286	22.8571	11.4286	0.5	0	34.2857	34.2857	11.4286	0.144928	22.8571	0.289855
澳大利亚	#55克里克	#11凯	#6博古特	#7英格尔斯	#5米尔斯	196	206	207	204	183	8.97552	199.2	85	104	118	96	82	97	22.1262	24.5075	27.5386	23.0681	24.4857	24.3452	10	2	0	3	4.02	59.7015	19.9005	69.6517	0.285714	0.285714	0	29.8507	29.8507	0	19.9005	19.9005	0	1	9.95025	39.801	49.7512	0	0	9.95025	0.126582
澳大利亚	#55克里克	#11凯	#6博古特	#7英格尔斯	#4高尔丁	196	206	207	204	192	5.93296	201	85	104	118	96	92	99	22.1262	24.5075	27.5386	23.0681	24.9566	24.4394	10	2	0	3	8.82	108.844	45.3515	86.1678	0.526316	0.631579	18.1406	45.3515	27.2109	0.4	0	0	0	0	22.6757	22.6757	45.3515	27.2109	0.375	9.07029	0.125
澳大利亚	#55克里克	#6博古特	#8德拉维多瓦	#7英格尔斯	#5米尔斯	196	207	191	204	183	8.70402	196.2	85	118	91	96	82	94.4	22.1262	27.5386	24.9445	23.0681	24.4857	24.4326	14	3	0	2	1.93	124.352	20.7254	62.1762	0.333333	0.333333	0	0	0	0	82.9016	82.9016	0	1	0	41.4508	41.4508	20.7254	0.172414	20.7254	0.172414
澳大利亚	#55克里克	#6博古特	#7英格尔斯	#5米尔斯	#4高尔丁	196	207	204	183	192	8.59302	196.4	85	118	96	82	92	94.6	22.1262	27.5386	23.0681	24.4857	24.9566	24.435	14	3	0	2	6.17	103.728	38.8979	77.7958	0.5	0.583333	12.966	32.4149	19.4489	0.4	12.966	12.966	0	1	6.48298	32.4149	38.8979	25.9319	0.268456	19.4489	0.201342
澳大利亚	#34兰代尔	#12贝恩斯	#8德拉维多瓦	#7英格尔斯	#5米尔斯	211	207	191	204	183	10.5148	199.2	116	118	91	96	82	100.6	26.0551	27.5386	24.9445	23.0681	24.4857	25.2184	10	2	0	3	70.45	84.0312	27.8211	58.4812	0.475728	0.587379	13.0589	28.3889	15.33	0.46	6.24556	7.9489	1.70334	0.785714	6.81334	31.2278	38.0412	19.3045	0.2692	16.4656	0.229612
澳大利亚	#34兰代尔	#12贝恩斯	#7英格尔斯	#5米尔斯	#4高尔丁	211	207	204	183	192	10.3653	199.4	116	118	96	82	92	100.8	26.0551	27.5386	23.0681	24.4857	24.9566	25.2208	10	2	0	3	9.18	61.0022	26.1438	65.3595	0.4	0.466667	8.7146	34.8584	26.1438	0.25	0	0	0	0	0	17.4292	17.4292	13.0719	0.176471	8.7146	0.117647
澳大利亚	#34兰代尔	#6博古特	#7英格尔斯	#5米尔斯	#4高尔丁	211	207	204	183	192	10.3653	199.4	116	118	96	82	92	100.8	26.0551	27.5386	23.0681	24.4857	24.9566	25.2208	10	2	0	3	5.73	90.7504	34.904	41.8848	0.833333	0.916667	6.9808	6.9808	0	1	13.9616	13.9616	0	1	0	27.9232	27.9232	20.9424	0.337079	13.9616	0.224719
巴西	#8比托儿-柏尼特	#10亚历克斯-加西亚	#11安德森-瓦莱乔	#9马塞洛-胡尔塔斯	#50布鲁诺-卡博克洛	190	189	207	190	202	7.4458	195.6	88	102	121	87	91	97.8	24.3767	28.5546	28.2387	24.0997	22.3017	25.5143	15	3	1	1	4.9	57.1429	24.4898	65.3061	0.375	0.4375	8.16327	24.4898	16.3265	0.333333	0	0	0	0	0	24.4898	24.4898	16.3265	0.2	16.3265	0.2
巴西	#8比托儿-柏尼特	#14马奎尼奥斯-维埃拉	#19莱昂德罗-巴博萨	#11安德森-瓦莱乔	#9马塞洛-胡尔塔斯	190	207	191	207	190	8.17313	197	88	98	88	121	87	96.4	24.3767	22.871	24.1221	28.2387	24.0997	24.7417	14	3	0	2	2.5	80	16	64	0.25	0.25	0	16	16	0	48	48	0	1	0	48	48	16	0.15748	16	0.15748
巴西	#8比托儿-柏尼特	#19莱昂德罗-巴博萨	#11安德森-瓦莱乔	#50布鲁诺-卡博克洛	#5法拉-鲁兹	190	191	207	202	185	8.17313	195	88	88	121	91	94	96.4	24.3767	24.1221	28.2387	22.3017	27.4653	25.3009	15	3	1	1	3.15	88.8889	38.0952	76.1905	0.5	0.583333	12.6984	38.0952	25.3968	0.333333	0	0	0	0	12.6984	38.0952	50.7937	12.6984	0.2	0	0
巴西	#10亚历克斯-加西亚	#14马奎尼奥斯-维埃拉	#19莱昂德罗-巴博萨	#9马塞洛-胡尔塔斯	#50布鲁诺-卡博克洛	189	207	191	190	202	7.30479	195.8	102	98	88	87	91	93.2	28.5546	22.871	24.1221	24.0997	22.3017	24.3898	15	3	1	1	3.57	67.2269	22.409	78.4314	0.285714	0.285714	0	22.409	22.409	0	0	0	0	0	11.2045	33.6134	44.8179	22.409	0.285714	11.2045	0.142857
巴西	#10亚历克斯-加西亚	#6克里斯蒂亚诺-费利西奥	#9马塞洛-胡尔塔斯	#24迪迪-卢扎达	#50布鲁诺-卡博克洛	189	206	190	195	202	6.65132	196.4	102	121	87	88	91	97.8	28.5546	28.5135	24.0997	23.1427	22.3017	25.3225	15	3	1	1	4.9	57.1429	24.4898	73.4694	0.333333	0.388889	8.16327	24.4898	16.3265	0.333333	0	0	0	0	16.3265	16.3265	32.6531	8.16327	0.111111	16.3265	0.222222
巴西	#23奥古斯托-利马	#6克里斯蒂亚诺-费利西奥	#19莱昂德罗-巴博萨	#9马塞洛-胡尔塔斯	#24迪迪-卢扎达	206	206	191	190	195	7.05975	197.6	104	121	88	87	88	97.6	24.5075	28.5135	24.1221	24.0997	23.1427	24.8771	14	3	0	2	2.87	55.7491	27.8746	55.7491	0.5	0.5	0	0	0	0	0	0	0	0	0	55.7491	55.7491	13.9373	0.2	13.9373	0.2
巴西	#23奥古斯托-利马	#19莱昂德罗-巴博萨	#11安德森-瓦莱乔	#9马塞洛-胡尔塔斯	#24迪迪-卢扎达	206	191	207	190	195	7.30479	197.8	104	88	121	87	88	97.6	24.5075	24.1221	28.2387	24.0997	23.1427	24.8221	14	3	0	2	2.73	58.6081	29.304	87.9121	0.333333	0.333333	0	14.652	14.652	0	0	0	0	0	0	29.304	29.304	14.652	0.166667	0	0
巴西	#10亚历克斯-加西亚	#14马奎尼奥斯-维埃拉	#11安德森-瓦莱乔	#9马塞洛-胡尔塔斯	#50布鲁诺-卡博克洛	189	207	207	190	202	7.97496	199	102	98	121	87	91	99.8	28.5546	22.871	28.2387	24.0997	22.3017	25.2132	11	2	1	2	2.97	94.2761	26.936	53.8721	0.5	0.5	0	0	0	0	40.404	40.404	0	1	0	53.8721	53.8721	0	0	0	0
巴西	#14马奎尼奥斯-维埃拉	#19莱昂德罗-巴博萨	#11安德森-瓦莱乔	#50布鲁诺-卡博克洛	#5法拉-鲁兹	207	191	207	202	185	8.89044	198.4	98	88	121	91	94	98.4	22.871	24.1221	28.2387	22.3017	27.4653	24.9998	11	2	1	2	5.92	60.8108	27.027	60.8108	0.444444	0.5	6.75676	20.2703	13.5135	0.333333	0	0	0	0	6.75676	6.75676	13.5135	6.75676	0.111111	6.75676	0.111111
巴西	#8比托儿-柏尼特	#10亚历克斯-加西亚	#6克里斯蒂亚诺-费利西奥	#9马塞洛-胡尔塔斯	#50布鲁诺-卡博克洛	190	189	206	190	202	7.14423	195.4	88	102	121	87	91	97.8	24.3767	28.5546	28.5135	24.0997	22.3017	25.5693	15	3	1	1	10.38	88.632	26.975	61.657	0.4375	0.53125	11.5607	30.8285	19.2678	0.375	0	3.85356	3.85356	0	7.70713	38.5356	46.2428	15.4143	0.216802	15.4143	0.216802
巴西	#8比托儿-柏尼特	#14马奎尼奥斯-维埃拉	#19莱昂德罗-巴博萨	#11安德森-瓦莱乔	#5法拉-鲁兹	190	207	191	207	185	9.20869	196	88	98	88	121	94	97.8	24.3767	22.871	24.1221	28.2387	27.4653	25.4148	14	3	0	2	6.58	85.1064	36.4742	60.7903	0.6	0.7	12.1581	18.2371	6.07903	0.666667	0	0	0	0	0	18.2371	18.2371	12.1581	0.166667	12.1581	0.166667
巴西	#10亚历克斯-加西亚	#14马奎尼奥斯-维埃拉	#19莱昂德罗-巴博萨	#11安德森-瓦莱乔	#9马塞洛-胡尔塔斯	189	207	191	207	190	8.35225	196.8	102	98	88	121	87	99.2	28.5546	22.871	24.1221	28.2387	24.0997	25.5772	14	3	0	2	2.82	127.66	28.3688	56.7376	0.5	0.5	0	28.3688	28.3688	0	70.922	70.922	0	1	14.1844	28.3688	42.5532	14.1844	0.190476	0	0
巴西	#2亚戈-桑托斯	#8比托儿-柏尼特	#10亚历克斯-加西亚	#6克里斯蒂亚诺-费利西奥	#50布鲁诺-卡博克洛	178	190	189	206	202	10	193	85	88	102	121	91	97.4	26.8274	24.3767	28.5546	28.5135	22.3017	26.1148	15	3	1	1	2.5	48	16	48	0.333333	0.5	16	48	32	0.333333	0	0	0	0	0	0	0	0	0	32	0.4
巴西	#2亚戈-桑托斯	#8比托儿-柏尼特	#19莱昂德罗-巴博萨	#11安德森-瓦莱乔	#50布鲁诺-卡博克洛	178	190	191	207	202	10.1311	193.6	85	88	88	121	91	94.6	26.8274	24.3767	24.1221	28.2387	22.3017	25.1733	15	3	1	1	3.85	124.675	41.5584	62.3377	0.666667	0.833333	20.7792	31.1688	10.3896	0.666667	20.7792	20.7792	0	1	10.3896	41.5584	51.9481	0	0	10.3896	0.144928
巴西	#8比托儿-柏尼特	#10亚历克斯-加西亚	#11安德森-瓦莱乔	#50布鲁诺-卡博克洛	#5法拉-鲁兹	190	189	207	202	185	8.40476	194.6	88	102	121	91	94	99.2	24.3767	28.5546	28.2387	22.3017	27.4653	26.1874	15	3	1	1	15.38	57.2172	20.8062	54.6164	0.380952	0.428571	5.20156	18.2055	13.0039	0.285714	0	0	0	0	0	23.407	23.407	13.0039	0.185185	15.6047	0.222222
巴西	#8比托儿-柏尼特	#6克里斯蒂亚诺-费利西奥	#9马塞洛-胡尔塔斯	#24迪迪-卢扎达	#50布鲁诺-卡博克洛	190	206	190	195	202	6.43739	196.6	88	121	87	88	91	95	24.3767	28.5135	24.0997	23.1427	22.3017	24.4869	15	3	1	1	9.1	92.3077	35.1648	70.3297	0.5	0.5625	8.79121	17.5824	8.79121	0.5	4.3956	13.1868	8.79121	0.333333	0	21.978	21.978	4.3956	0.0516796	8.79121	0.103359
巴西	#10亚历克斯-加西亚	#14马奎尼奥斯-维埃拉	#6克里斯蒂亚诺-费利西奥	#19莱昂德罗-巴博萨	#9马塞洛-胡尔塔斯	189	207	206	191	190	8.11419	196.6	102	98	121	88	87	99.2	28.5546	22.871	28.5135	24.1221	24.0997	25.6322	14	3	0	2	2.77	28.8809	0	43.3213	0	0	0	14.4404	14.4404	0	28.8809	28.8809	0	1	0	14.4404	14.4404	0	0	28.8809	0.338983
巴西	#10亚历克斯-加西亚	#14马奎尼奥斯-维埃拉	#11安德森-瓦莱乔	#50布鲁诺-卡博克洛	#5法拉-鲁兹	189	207	207	202	185	9.25203	198	102	98	121	91	94	101.2	28.5546	22.871	28.2387	22.3017	27.4653	25.8863	11	2	1	2	11.68	95.8904	34.2466	82.1918	0.416667	0.458333	6.84932	17.1233	10.274	0.4	20.5479	20.5479	0	1	17.1233	17.1233	34.2466	10.274	0.138249	0	0
巴西	#10亚历克斯-加西亚	#19莱昂德罗-巴博萨	#11安德森-瓦莱乔	#9马塞洛-胡尔塔斯	#50布鲁诺-卡博克洛	189	191	207	190	202	7.30479	195.8	102	88	121	87	91	97.8	28.5546	24.1221	28.2387	24.0997	22.3017	25.4634	15	3	1	1	5.18	84.9421	23.166	69.4981	0.333333	0.333333	0	23.166	23.166	0	38.61	46.332	7.72201	0.833333	23.166	30.888	54.0541	0	0	7.72201	0.103093
巴西	#10亚历克斯-加西亚	#19莱昂德罗-巴博萨	#11安德森-瓦莱乔	#50布鲁诺-卡博克洛	#5法拉-鲁兹	189	191	207	202	185	8.30422	194.8	102	88	121	91	94	99.2	28.5546	24.1221	28.2387	22.3017	27.4653	26.1365	15	3	1	1	8	95	40	65	0.615385	0.615385	0	5	5	0	15	25	10	0.6	0	20	20	10	0.123077	5	0.0615385
巴西	#14马奎尼奥斯-维埃拉	#6克里斯蒂亚诺-费利西奥	#19莱昂德罗-巴博萨	#9马塞洛-胡尔塔斯	#50布鲁诺-卡博克洛	207	206	191	190	202	7.30479	199.2	98	121	88	87	91	97	22.871	28.5135	24.1221	24.0997	22.3017	24.3816	11	2	1	2	7.15	78.3217	27.972	50.3497	0.555556	0.611111	5.59441	22.3776	16.7832	0.25	16.7832	22.3776	5.59441	0.75	0	11.1888	11.1888	11.1888	0.185185	0	0
巴西	#23奥古斯托-利马	#19莱昂德罗-巴博萨	#24迪迪-卢扎达	#50布鲁诺-卡博克洛	#5法拉-鲁兹	206	191	195	202	185	7.52064	195.8	104	88	88	91	94	93	24.5075	24.1221	23.1427	22.3017	27.4653	24.3079	15	3	1	1	2.43	131.687	16.4609	32.9218	0.5	0.75	16.4609	16.4609	0	1	82.3045	82.3045	0	1	0	32.9218	32.9218	16.4609	0.190476	16.4609	0.190476
巴西	#2亚戈-桑托斯	#8比托儿-柏尼特	#14马奎尼奥斯-维埃拉	#6克里斯蒂亚诺-费利西奥	#19莱昂德罗-巴博萨	178	190	207	206	191	10.8922	194.4	85	88	98	121	88	96	26.8274	24.3767	22.871	28.5135	24.1221	25.3422	14	3	0	2	4.65	103.226	25.8065	68.8172	0.375	0.4375	8.60215	17.2043	8.60215	0.5	25.8065	25.8065	0	1	17.2043	17.2043	34.4086	0	0	17.2043	0.213904
巴西	#2亚戈-桑托斯	#8比托儿-柏尼特	#14马奎尼奥斯-维埃拉	#6克里斯蒂亚诺-费利西奥	#24迪迪-卢扎达	178	190	207	206	195	10.7592	195.2	85	88	98	121	88	96	26.8274	24.3767	22.871	28.5135	23.1427	25.1463	14	3	0	2	3.2	112.5	37.5	75	0.5	0.5	0	12.5	12.5	0	37.5	50	12.5	0.75	0	12.5	12.5	25	0.25641	0	0
巴西	#8比托儿-柏尼特	#14马奎尼奥斯-维埃拉	#6克里斯蒂亚诺-费利西奥	#19莱昂德罗-巴博萨	#5法拉-鲁兹	190	207	206	191	185	8.97552	195.8	88	98	121	88	94	97.8	24.3767	22.871	28.5135	24.1221	27.4653	25.4697	14	3	0	2	5.3	67.9245	22.6415	67.9245	0.333333	0.388889	7.54717	22.6415	15.0943	0.333333	0	0	0	0	7.54717	22.6415	30.1887	22.6415	0.3	15.0943	0.2
巴西	#8比托儿-柏尼特	#14马奎尼奥斯-维埃拉	#6克里斯蒂亚诺-费利西奥	#9马塞洛-胡尔塔斯	#24迪迪-卢扎达	190	207	206	190	195	7.49933	197.6	88	98	121	87	88	96.4	24.3767	22.871	28.5135	24.0997	23.1427	24.6007	14	3	0	2	7.08	84.7458	28.2486	67.7966	0.416667	0.541667	16.9492	45.1977	28.2486	0.375	0	0	0	0	5.64972	11.2994	16.9492	5.64972	0.0833333	5.64972	0.0833333
巴西	#8比托儿-柏尼特	#6克里斯蒂亚诺-费利西奥	#19莱昂德罗-巴博萨	#9马塞洛-胡尔塔斯	#50布鲁诺-卡博克洛	190	206	191	190	202	6.82349	195.8	88	121	88	87	91	95	24.3767	28.5135	24.1221	24.0997	22.3017	24.6828	15	3	1	1	1.12	35.7143	0	178.571	0	0	0	35.7143	35.7143	0	35.7143	71.4286	35.7143	0.5	35.7143	35.7143	71.4286	0	0	0	0
巴西	#8比托儿-柏尼特	#6克里斯蒂亚诺-费利西奥	#19莱昂德罗-巴博萨	#50布鲁诺-卡博克洛	#5法拉-鲁兹	190	206	191	202	185	7.88416	194.8	88	121	88	91	94	96.4	24.3767	28.5135	24.1221	22.3017	27.4653	25.3559	15	3	1	1	6.48	74.0741	24.6914	74.0741	0.333333	0.416667	12.3457	43.2099	30.8642	0.285714	12.3457	12.3457	0	1	12.3457	37.037	49.3827	12.3457	0.155039	12.3457	0.155039
巴西	#10亚历克斯-加西亚	#14马奎尼奥斯-维埃拉	#6克里斯蒂亚诺-费利西奥	#19莱昂德罗-巴博萨	#5法拉-鲁兹	189	207	206	191	185	9.11263	195.6	102	98	121	88	94	100.6	28.5546	22.871	28.5135	24.1221	27.4653	26.3053	14	3	0	2	3.65	131.507	43.8356	87.6712	0.5	0.625	21.9178	65.7534	43.8356	0.333333	21.9178	21.9178	0	1	10.9589	21.9178	32.8767	32.8767	0.379747	0	0
巴西	#10亚历克斯-加西亚	#14马奎尼奥斯-维埃拉	#19莱昂德罗-巴博萨	#11安德森-瓦莱乔	#5法拉-鲁兹	189	207	191	207	185	9.34666	195.8	102	98	88	121	94	100.6	28.5546	22.871	24.1221	28.2387	27.4653	26.2504	14	3	0	2	15.7	86.6242	35.6688	63.6943	0.56	0.64	10.1911	22.9299	12.7389	0.444444	5.09554	5.09554	0	1	0	35.6688	35.6688	15.2866	0.215054	5.09554	0.0716846
巴西	#10亚历克斯-加西亚	#6克里斯蒂亚诺-费利西奥	#19莱昂德罗-巴博萨	#9马塞洛-胡尔塔斯	#50布鲁诺-卡博克洛	189	206	191	190	202	7.00286	195.6	102	121	88	87	91	97.8	28.5546	28.5135	24.1221	24.0997	22.3017	25.5184	15	3	1	1	5.12	85.9375	23.4375	54.6875	0.428571	0.642857	23.4375	39.0625	15.625	0.6	0	0	0	0	0	39.0625	39.0625	0	0	15.625	0.222222
巴西	#10亚历克斯-加西亚	#6克里斯蒂亚诺-费利西奥	#19莱昂德罗-巴博萨	#50布鲁诺-卡博克洛	#5法拉-鲁兹	189	206	191	202	185	8.01499	194.6	102	121	88	91	94	99.2	28.5546	28.5135	24.1221	22.3017	27.4653	26.1915	15	3	1	1	1.87	85.5615	21.3904	85.5615	0.25	0.25	0	21.3904	21.3904	0	42.7807	42.7807	0	1	0	21.3904	21.3904	21.3904	0.204082	0	0
巴西	#10亚历克斯-加西亚	#11安德森-瓦莱乔	#9马塞洛-胡尔塔斯	#24迪迪-卢扎达	#50布鲁诺-卡博克洛	189	207	190	195	202	6.9455	196.6	102	121	87	88	91	97.8	28.5546	28.2387	24.0997	23.1427	22.3017	25.2675	15	3	1	1	5.27	37.9507	15.1803	91.0816	0.166667	0.208333	7.59013	30.3605	22.7704	0.25	0	0	0	0	7.59013	22.7704	30.3605	7.59013	0.0833333	7.59013	0.0833333
巴西	#11安德森-瓦莱乔	#9马塞洛-胡尔塔斯	#24迪迪-卢扎达	#50布鲁诺-卡博克洛	#5法拉-鲁兹	207	190	195	202	185	7.93473	195.8	121	87	88	91	94	96.2	28.2387	24.0997	23.1427	22.3017	27.4653	25.0496	15	3	1	1	3.87	113.695	41.3437	72.3514	0.571429	0.714286	20.6718	20.6718	0	1	10.3359	20.6718	10.3359	0.5	0	51.6796	51.6796	31.0078	0.337079	10.3359	0.11236
波多黎各	#43布雷迪	#13罗德里格斯	#24克拉维尔	#7科利尔	#0皮内罗	208	180	193	204	201	9.90757	197.2	102	82	84	98	88	90.8	23.5762	25.3086	22.5509	23.5486	21.7816	23.3532	11	2	1	2	2.12	0	0	18.8679	0	0	0	0	0	0	0	0	0	0	0	0	0	0	0	56.6038	0.75
波多黎各	#43布雷迪	#13罗德里格斯	#24克拉维尔	#7科利尔	#44莫西卡	208	180	193	204	186	10.5527	194.2	102	82	84	98	82	89.6	23.5762	25.3086	22.5509	23.5486	23.7022	23.7373	14	3	0	2	6.33	50.5529	12.6382	82.1485	0.153846	0.153846	0	31.5956	31.5956	0	25.2765	25.2765	0	1	12.6382	25.2765	37.9147	0	0	6.31912	0.0724638
波多黎各	#43布雷迪	#13罗德里格斯	#44莫西卡	#34巴尔克曼	#33胡尔塔斯	208	180	186	200	195	9.92774	193.8	102	82	82	110	89	93	23.5762	25.3086	23.7022	27.5	23.4057	24.6985	15	3	1	1	1.88	85.1064	21.2766	63.8298	0.333333	0.333333	0	42.5532	42.5532	0	42.5532	42.5532	0	1	0	21.2766	21.2766	0	0	21.2766	0.204082
波多黎各	#13罗德里格斯	#24克拉维尔	#7科利尔	#0皮内罗	#42富兰克林	180	193	204	201	196	8.32827	194.8	82	84	98	88	103	91	25.3086	22.5509	23.5486	21.7816	26.8117	24.0003	15	3	1	1	2	0	0	20	0	0	0	20	20	0	0	0	0	0	0	20	20	0	0	60	0.75
波多黎各	#24克拉维尔	#7科利尔	#42富兰克林	#34巴尔克曼	#9布朗	193	204	196	200	185	6.46838	195.6	84	98	103	110	88	96.6	22.5509	23.5486	26.8117	27.5	25.7122	25.2247	15	3	1	1	3.1	103.226	38.7097	77.4194	0.5	0.666667	25.8065	38.7097	12.9032	0.666667	0	0	0	0	25.8065	12.9032	38.7097	25.8065	0.4	12.9032	0.2
波多黎各	#44莫西卡	#12迪亚兹	#34巴尔克曼	#9布朗	#33胡尔塔斯	186	211	200	185	195	9.60417	195.4	82	111	110	88	89	96	23.7022	24.9321	27.5	25.7122	23.4057	25.0504	15	3	1	1	3.5	45.7143	22.8571	68.5714	0.333333	0.333333	0	11.4286	11.4286	0	0	0	0	0	0	34.2857	34.2857	11.4286	0.125	22.8571	0.25
波多黎各	#43布雷迪	#13罗德里格斯	#44莫西卡	#42富兰克林	#34巴尔克曼	208	180	186	196	200	9.95992	194	102	82	82	103	110	95.8	23.5762	25.3086	23.7022	26.8117	27.5	25.3797	15	3	1	1	1.87	106.952	21.3904	42.7807	0.5	0.5	0	21.3904	21.3904	0	64.1711	64.1711	0	1	0	42.7807	42.7807	0	0	21.3904	0.229885
波多黎各	#13罗德里格斯	#24克拉维尔	#7科利尔	#1克莱门特	#42富兰克林	180	193	204	200	196	8.1878	194.6	82	84	98	102	103	93.8	25.3086	22.5509	23.5486	25.5	26.8117	24.744	15	3	1	1	10.88	91.9118	25.7353	66.1765	0.388889	0.5	14.7059	33.0882	18.3824	0.444444	3.67647	7.35294	3.67647	0.5	14.7059	33.0882	47.7941	14.7059	0.201005	18.3824	0.251256
波多黎各	#13罗德里格斯	#7科利尔	#1克莱门特	#0皮内罗	#33胡尔塔斯	180	204	200	201	195	8.50882	196	82	98	102	88	89	91.8	25.3086	23.5486	25.5	21.7816	23.4057	23.9089	12	2	2	1	4.12	106.796	19.4175	58.2524	0.333333	0.333333	0	38.835	38.835	0	9.70874	9.70874	0	1	19.4175	19.4175	38.835	29.1262	0.550459	9.70874	0.183486
波多黎各	#13罗德里格斯	#7科利尔	#0皮内罗	#34巴尔克曼	#33胡尔塔斯	180	204	201	200	195	8.50882	196	82	98	88	110	89	93.4	25.3086	23.5486	21.7816	27.5	23.4057	24.3089	12	2	2	1	1.9	42.1053	21.0526	84.2105	0.25	0.25	0	42.1053	42.1053	0	0	0	0	0	0	21.0526	21.0526	0	0	0	0
波多黎各	#13罗德里格斯	#7科利尔	#44莫西卡	#42富兰克林	#34巴尔克曼	180	204	186	196	200	8.90842	193.2	82	98	82	103	110	95	25.3086	23.5486	23.7022	26.8117	27.5	25.3742	15	3	1	1	3.78	105.82	42.328	63.4921	0.666667	0.666667	0	0	0	0	21.164	31.746	10.582	0.666667	10.582	21.164	31.746	10.582	0.11976	21.164	0.239521
波多黎各	#13罗德里格斯	#7科利尔	#42富兰克林	#34巴尔克曼	#33胡尔塔斯	180	204	196	200	195	8.14862	195	82	98	103	110	89	96.4	25.3086	23.5486	26.8117	27.5	23.4057	25.3149	15	3	1	1	1.97	0	0	60.9137	0	0	0	0	0	0	0	0	0	0	0	0	0	0	0	20.3046	0.25
波多黎各	#24克拉维尔	#1克莱门特	#42富兰克林	#34巴尔克曼	#9布朗	193	200	196	200	185	5.56417	194.8	84	102	103	110	88	97.4	22.5509	25.5	26.8117	27.5	25.7122	25.615	16	3	2	0	2.12	0	0	37.7358	0	0	0	18.8679	18.8679	0	0	0	0	0	18.8679	56.6038	75.4717	0	0	56.6038	0.75
波多黎各	#13罗德里格斯	#24克拉维尔	#7科利尔	#0皮内罗	#34巴尔克曼	180	193	204	201	200	8.59302	195.6	82	84	98	88	110	92.4	25.3086	22.5509	23.5486	21.7816	27.5	24.138	12	2	2	1	3.98	20.1005	0	40.201	0	0	0	10.0503	10.0503	0	20.1005	20.1005	0	1	10.0503	30.1508	40.201	0	0	20.1005	0.338983
波多黎各	#24克拉维尔	#7科利尔	#0皮内罗	#34巴尔克曼	#9布朗	193	204	201	200	185	6.82935	196.6	84	98	88	110	88	93.6	22.5509	23.5486	21.7816	27.5	25.7122	24.2187	12	2	2	1	4.4	90.9091	36.3636	54.5455	0.666667	0.666667	0	9.09091	9.09091	0	18.1818	27.2727	9.09091	0.666667	18.1818	18.1818	36.3636	18.1818	0.239521	27.2727	0.359281
波多黎各	#7科利尔	#0皮内罗	#34巴尔克曼	#9布朗	#33胡尔塔斯	204	201	200	185	195	6.66333	197	98	88	110	88	89	94.6	23.5486	21.7816	27.5	25.7122	23.4057	24.3896	12	2	2	1	12.08	76.1589	29.8013	66.2252	0.45	0.475	3.31126	13.245	9.93377	0.25	13.245	13.245	0	1	6.62252	16.5563	23.1788	6.62252	0.0877193	9.93377	0.131579
波多黎各	#0皮内罗	#12迪亚兹	#34巴尔克曼	#9布朗	#33胡尔塔斯	201	211	200	185	195	8.47585	198.4	88	111	110	88	89	97.2	21.7816	24.9321	27.5	25.7122	23.4057	24.6663	12	2	2	1	10.88	80.8824	25.7353	69.8529	0.368421	0.394737	3.67647	22.0588	18.3824	0.166667	11.0294	14.7059	3.67647	0.75	7.35294	33.0882	40.4412	11.0294	0.151515	3.67647	0.0505051
波多黎各	#43布雷迪	#1克莱门特	#44莫西卡	#9布朗	#33胡尔塔斯	208	200	186	185	195	8.65794	194.8	102	102	82	88	89	92.6	23.5762	25.5	23.7022	25.7122	23.4057	24.3792	15	3	1	1	2.38	33.6134	16.8067	50.4202	0.333333	0.333333	0	16.8067	16.8067	0	0	0	0	0	0	16.8067	16.8067	0	0	16.8067	0.25
波多黎各	#13罗德里格斯	#24克拉维尔	#7科利尔	#1克莱门特	#0皮内罗	180	193	204	200	201	8.59302	195.6	82	84	98	102	88	90.8	25.3086	22.5509	23.5486	25.5	21.7816	23.738	12	2	2	1	23.4	68.3761	22.2222	59.8291	0.371429	0.428571	6.83761	27.3504	20.5128	0.25	17.094	20.5128	3.4188	0.833333	13.6752	27.3504	41.0256	6.83761	0.0990099	13.6752	0.19802
波多黎各	#13罗德里格斯	#24克拉维尔	#7科利尔	#1克莱门特	#33胡尔塔斯	180	193	204	200	195	8.16333	194.4	82	84	98	102	89	91	25.3086	22.5509	23.5486	25.5	23.4057	24.0628	15	3	1	1	5.52	57.971	7.24638	50.7246	0.142857	0.142857	0	28.9855	28.9855	0	28.9855	28.9855	0	1	7.24638	7.24638	14.4928	7.24638	0.102041	14.4928	0.204082
波多黎各	#13罗德里格斯	#24克拉维尔	#7科利尔	#34巴尔克曼	#33胡尔塔斯	180	193	204	200	195	8.16333	194.4	82	84	98	110	89	92.6	25.3086	22.5509	23.5486	27.5	23.4057	24.4628	15	3	1	1	3.55	56.338	11.2676	45.0704	0.25	0.25	0	22.5352	22.5352	0	33.8028	45.0704	11.2676	0.75	0	45.0704	45.0704	0	0	22.5352	0.25641
波多黎各	#24克拉维尔	#7科利尔	#34巴尔克曼	#9布朗	#33胡尔塔斯	193	204	200	185	195	6.46838	195.4	84	98	110	88	89	93.8	22.5509	23.5486	27.5	25.7122	23.4057	24.5435	15	3	1	1	8.9	62.9213	22.4719	58.427	0.384615	0.461538	8.98876	22.4719	13.4831	0.4	8.98876	13.4831	4.49438	0.666667	0	31.4607	31.4607	8.98876	0.115274	13.4831	0.172911
波多黎各	#24克拉维尔	#1克莱门特	#34巴尔克曼	#9布朗	#33胡尔塔斯	193	200	200	185	195	5.53534	194.6	84	102	110	88	89	94.6	22.5509	25.5	27.5	25.7122	23.4057	24.9338	16	3	2	0	3.05	65.5738	26.2295	39.3443	0.666667	0.666667	0	0	0	0	13.1148	13.1148	0	1	0	39.3443	39.3443	13.1148	0.183486	26.2295	0.366972
波多黎各	#24克拉维尔	#0皮内罗	#12迪亚兹	#34巴尔克曼	#9布朗	193	201	211	200	185	8.67179	198	84	88	111	110	88	96.2	22.5509	21.7816	24.9321	27.5	25.7122	24.4954	12	2	2	1	3.57	56.0224	22.409	100.84	0.222222	0.277778	11.2045	44.8179	33.6134	0.25	0	0	0	0	44.8179	22.409	67.2269	11.2045	0.166667	11.2045	0.166667
波多黎各	#7科利尔	#44莫西卡	#34巴尔克曼	#9布朗	#33胡尔塔斯	204	186	200	185	195	7.50999	194	98	82	110	88	89	93.4	23.5486	23.7022	27.5	25.7122	23.4057	24.7737	15	3	1	1	6.07	171.334	59.3081	105.437	0.5625	0.65625	19.7694	46.1285	26.3591	0.428571	32.9489	39.5387	6.58979	0.833333	26.3591	19.7694	46.1285	39.5387	0.408163	0	0
波多黎各	#1克莱门特	#0皮内罗	#34巴尔克曼	#9布朗	#33胡尔塔斯	200	201	200	185	195	5.97997	196.2	102	88	110	88	89	95.4	25.5	21.7816	27.5	25.7122	23.4057	24.7799	13	2	3	0	3.63	66.1157	22.0386	44.0771	0.5	0.625	11.0193	22.0386	11.0193	0.5	11.0193	44.0771	33.0579	0.25	0	33.0579	33.0579	11.0193	0.147059	11.0193	0.147059
波多黎各	#1克莱门特	#44莫西卡	#12迪亚兹	#9布朗	#33胡尔塔斯	200	186	211	185	195	9.60417	195.4	102	82	111	88	89	94.4	25.5	23.7022	24.9321	25.7122	23.4057	24.6504	15	3	1	1	1.43	111.888	27.972	83.9161	0.333333	0.333333	0	0	0	0	55.9441	83.9161	27.972	0.666667	0	0	0	0	0	0	0
波多黎各	#1克莱门特	#44莫西卡	#34巴尔克曼	#9布朗	#33胡尔塔斯	200	186	200	185	195	6.55439	193.2	102	82	110	88	89	94.2	25.5	23.7022	27.5	25.7122	23.4057	25.164	16	3	2	0	5.3	83.0189	22.6415	75.4717	0.3	0.35	7.54717	37.7358	30.1887	0.2	30.1887	30.1887	0	1	15.0943	30.1887	45.283	15.0943	0.169492	15.0943	0.169492
波多黎各	#42富兰克林	#12迪亚兹	#34巴尔克曼	#9布朗	#33胡尔塔斯	196	211	200	185	195	8.40476	197.4	103	111	110	88	89	100.2	26.8117	24.9321	27.5	25.7122	23.4057	25.6723	15	3	1	1	43.28	59.1497	26.8022	68.3919	0.391892	0.418919	3.69686	14.7874	11.0906	0.25	1.84843	2.77264	0.924214	0.666667	8.31793	24.0296	32.3475	11.0906	0.155139	10.1664	0.142211
波兰	#55卢卡什-科斯萨里科	#6斯洛特米	#34亚当-赫里卡努克	#3卡尔-索科沃夫斯基	#9马特伍兹-波尼特卡	187	191	206	196	198	6.46838	195.6	81	85	105	90	89	90	23.1634	23.2998	24.7431	23.4277	22.7018	23.4672	15	3	1	1	2.13	131.455	37.5587	56.338	0.666667	0.666667	0	18.7793	18.7793	0	56.338	75.1174	18.7793	0.75	0	0	0	18.7793	0.208333	0	0
波兰	#55卢卡什-科斯萨里科	#77达米安-库利格	#33卡罗尔-格鲁谢茨基	#3卡尔-索科沃夫斯基	#9马特伍兹-波尼特卡	187	206	196	196	198	6.0531	196.6	81	110	90	90	89	92	23.1634	25.9214	23.4277	23.4277	22.7018	23.7284	15	3	1	1	4.12	58.2524	19.4175	58.2524	0.333333	0.333333	0	29.1262	29.1262	0	19.4175	19.4175	0	1	0	19.4175	19.4175	9.70874	0.126582	9.70874	0.126582
波兰	#77达米安-库利格	#6斯洛特米	#34亚当-赫里卡努克	#12亚当-华钦斯基	#9马特伍兹-波尼特卡	206	191	206	195	198	5.97997	199.2	110	85	105	100	89	97.8	25.9214	23.2998	24.7431	26.2985	22.7018	24.5929	11	2	1	2	5.82	41.2371	13.7457	48.11	0.285714	0.285714	0	13.7457	13.7457	0	13.7457	13.7457	0	1	6.87285	34.3643	41.2371	6.87285	0.10101	20.6186	0.30303
波兰	#55卢卡什-科斯萨里科	#34亚当-赫里卡努克	#2亚历山大-巴尔采罗夫斯基	#3卡尔-索科沃夫斯基	#15卡米尔-拉齐斯基	187	206	215	196	183	11.8423	197.4	81	105	108	90	80	92.8	23.1634	24.7431	23.364	23.4277	23.8884	23.7173	14	3	0	2	2.25	88.8889	35.5556	71.1111	0.5	0.625	17.7778	53.3333	35.5556	0.333333	0	0	0	0	0	0	0	35.5556	0.5	0	0
波兰	#13多米尼克-奥莱伊尼恰克	#33卡罗尔-格鲁谢茨基	#2亚历山大-巴尔采罗夫斯基	#3卡尔-索科沃夫斯基	#15卡米尔-拉齐斯基	208	196	215	196	183	11.0381	199.6	117	90	108	90	80	97	27.0433	23.4277	23.364	23.4277	23.8884	24.2302	14	3	0	2	3.38	118.343	35.503	82.8402	0.428571	0.428571	0	23.6686	23.6686	0	23.6686	23.6686	0	1	23.6686	47.3373	71.0059	11.8343	0.11236	35.503	0.337079
波兰	#55卢卡什-科斯萨里科	#77达米安-库利格	#6斯洛特米	#2亚历山大-巴尔采罗夫斯基	#12亚当-华钦斯基	187	206	191	215	195	10.284	198.8	81	110	85	108	100	96.8	23.1634	25.9214	23.2998	23.364	26.2985	24.4094	14	3	0	2	5.2	69.2308	7.69231	46.1538	0.166667	0.166667	0	30.7692	30.7692	0	23.0769	38.4615	15.3846	0.6	0	7.69231	7.69231	7.69231	0.0888889	23.0769	0.266667
波兰	#55卢卡什-科斯萨里科	#77达米安-库利格	#3卡尔-索科沃夫斯基	#9马特伍兹-波尼特卡	#5亚纶-切尔	187	206	196	198	205	6.88767	198.4	81	110	90	89	91	92.2	23.1634	25.9214	23.4277	22.7018	21.6538	23.3736	11	2	1	2	4.85	65.9794	24.7423	41.2371	0.6	0.6	0	0	0	0	16.4948	32.9897	16.4948	0.5	0	41.2371	41.2371	16.4948	0.25641	8.24742	0.128205
波兰	#55卢卡什-科斯萨里科	#77达米安-库利格	#2亚历山大-巴尔采罗夫斯基	#3卡尔-索科沃夫斯基	#12亚当-华钦斯基	187	206	215	196	195	9.70361	199.8	81	110	108	90	100	97.8	23.1634	25.9214	23.364	23.4277	26.2985	24.435	14	3	0	2	15.05	79.7342	23.9203	61.1296	0.391304	0.5	13.289	31.8937	18.6047	0.416667	7.97342	13.289	5.31561	0.6	5.31561	21.2625	26.5781	21.2625	0.293578	10.6312	0.146789
波兰	#55卢卡什-科斯萨里科	#6斯洛特米	#34亚当-赫里卡努克	#9马特伍兹-波尼特卡	#5亚纶-切尔	187	191	206	198	205	7.49933	197.4	81	85	105	89	91	90.2	23.1634	23.2998	24.7431	22.7018	21.6538	23.1124	11	2	1	2	2.47	32.3887	16.1943	64.7773	0.25	0.25	0	16.1943	16.1943	0	0	0	0	0	16.1943	16.1943	32.3887	16.1943	0.25	16.1943	0.25
波兰	#55卢卡什-科斯萨里科	#34亚当-赫里卡努克	#12亚当-华钦斯基	#9马特伍兹-波尼特卡	#5亚纶-切尔	187	206	195	198	205	6.9685	198.2	81	105	100	89	91	93.2	23.1634	24.7431	26.2985	22.7018	21.6538	23.7121	11	2	1	2	5.63	78.1528	21.3144	42.6288	0.5	0.666667	14.2096	28.4192	14.2096	0.5	7.1048	7.1048	0	1	7.1048	49.7336	56.8384	14.2096	0.21164	28.4192	0.42328
波兰	#77达米安-库利格	#6斯洛特米	#2亚历山大-巴尔采罗夫斯基	#12亚当-华钦斯基	#9马特伍兹-波尼特卡	206	191	215	195	198	8.5557	201	110	85	108	100	89	98.4	25.9214	23.2998	23.364	26.2985	22.7018	24.3171	11	2	1	2	17.8	62.9213	20.2247	62.9213	0.321429	0.375	6.74157	33.7079	26.9663	0.2	6.74157	13.4831	6.74157	0.5	6.74157	26.9663	33.7079	8.98876	0.122324	11.236	0.152905
波兰	#13多米尼克-奥莱伊尼恰克	#6斯洛特米	#12亚当-华钦斯基	#9马特伍兹-波尼特卡	#5亚纶-切尔	208	191	195	198	205	6.28013	199.4	117	85	100	89	91	96.4	27.0433	23.2998	26.2985	22.7018	21.6538	24.1994	11	2	1	2	3.22	86.9565	37.2671	62.1118	0.6	0.7	12.4224	24.8447	12.4224	0.5	0	0	0	0	0	37.2671	37.2671	12.4224	0.125	37.2671	0.375
波兰	#55卢卡什-科斯萨里科	#77达米安-库利格	#33卡罗尔-格鲁谢茨基	#2亚历山大-巴尔采罗夫斯基	#3卡尔-索科沃夫斯基	187	206	196	215	196	9.61249	200	81	110	90	108	90	95.8	23.1634	25.9214	23.4277	23.364	23.4277	23.8608	14	3	0	2	8.78	36.4465	0	50.1139	0	0	0	31.8907	31.8907	0	18.2232	36.4465	18.2232	0.5	9.11162	22.779	31.8907	4.55581	0.0537634	27.3349	0.322581
波兰	#55卢卡什-科斯萨里科	#77达米安-库利格	#6斯洛特米	#34亚当-赫里卡努克	#12亚当-华钦斯基	187	206	191	206	195	7.77174	197	81	110	85	105	100	96.2	23.1634	25.9214	23.2998	24.7431	26.2985	24.6852	14	3	0	2	2.7	118.519	44.4444	59.2593	0.75	1	29.6296	29.6296	0	1	0	0	0	0	0	29.6296	29.6296	29.6296	0.4	14.8148	0.2
波兰	#55卢卡什-科斯萨里科	#77达米安-库利格	#6斯洛特米	#2亚历山大-巴尔采罗夫斯基	#3卡尔-索科沃夫斯基	187	206	191	215	196	10.2176	199	81	110	85	108	90	94.8	23.1634	25.9214	23.2998	23.364	23.4277	23.8353	14	3	0	2	7.45	91.2752	26.8456	59.0604	0.454545	0.590909	16.1074	32.2148	16.1074	0.5	21.4765	21.4765	0	1	10.7383	10.7383	21.4765	5.36913	0.078125	10.7383	0.15625
波兰	#55卢卡什-科斯萨里科	#77达米安-库利格	#2亚历山大-巴尔采罗夫斯基	#3卡尔-索科沃夫斯基	#9马特伍兹-波尼特卡	187	206	215	196	198	9.4784	200.4	81	110	108	90	89	95.6	23.1634	25.9214	23.364	23.4277	22.7018	23.7156	11	2	1	2	6.55	67.1756	12.2137	42.7481	0.285714	0.285714	0	24.4275	24.4275	0	18.3206	18.3206	0	1	6.10687	30.5344	36.6412	18.3206	0.359281	6.10687	0.11976
波兰	#55卢卡什-科斯萨里科	#33卡罗尔-格鲁谢茨基	#34亚当-赫里卡努克	#2亚历山大-巴尔采罗夫斯基	#3卡尔-索科沃夫斯基	187	196	206	215	196	9.61249	200	81	90	105	108	90	94.8	23.1634	23.4277	24.7431	23.364	23.4277	23.6252	14	3	0	2	8.32	76.9231	28.8462	52.8846	0.545455	0.636364	9.61538	14.4231	4.80769	0.666667	0	9.61538	9.61538	0	4.80769	48.0769	52.8846	24.0385	0.359712	14.4231	0.215827
波兰	#77达米安-库利格	#6斯洛特米	#2亚历山大-巴尔采罗夫斯基	#3卡尔-索科沃夫斯基	#12亚当-华钦斯基	206	191	215	196	195	8.73155	200.6	110	85	108	90	100	98.6	25.9214	23.2998	23.364	23.4277	26.2985	24.4623	14	3	0	2	7.95	45.283	15.0943	60.3774	0.25	0.25	0	20.1258	20.1258	0	15.0943	20.1258	5.03145	0.75	15.0943	35.2201	50.3145	15.0943	0.217391	15.0943	0.217391
波兰	#77达米安-库利格	#6斯洛特米	#12亚当-华钦斯基	#9马特伍兹-波尼特卡	#5亚纶-切尔	206	191	195	198	205	5.76194	199	110	85	100	89	91	95	25.9214	23.2998	26.2985	22.7018	21.6538	23.975	11	2	1	2	27.35	77.5137	26.3254	58.5009	0.45	0.525	8.77514	24.8629	16.0878	0.352941	13.1627	13.1627	0	1	4.38757	11.7002	16.0878	10.2377	0.131951	17.5503	0.226202
波兰	#6斯洛特米	#34亚当-赫里卡努克	#2亚历山大-巴尔采罗夫斯基	#12亚当-华钦斯基	#9马特伍兹-波尼特卡	191	206	215	195	198	8.5557	201	85	105	108	100	89	97.4	23.2998	24.7431	23.364	26.2985	22.7018	24.0814	11	2	1	2	10.42	99.8081	30.7102	57.5816	0.533333	0.633333	11.5163	23.0326	11.5163	0.5	26.8714	26.8714	0	1	3.83877	26.8714	30.7102	11.5163	0.12959	23.0326	0.259179
波兰	#55卢卡什-科斯萨里科	#77达米安-库利格	#33卡罗尔-格鲁谢茨基	#3卡尔-索科沃夫斯基	#12亚当-华钦斯基	187	206	196	196	195	6.03324	196	81	110	90	90	100	94.2	23.1634	25.9214	23.4277	23.4277	26.2985	24.4477	17	4	0	1	4.07	78.6241	9.82801	49.14	0.2	0.3	9.82801	39.312	29.484	0.25	49.14	58.9681	9.82801	0.833333	19.656	29.484	49.14	9.82801	0.149254	9.82801	0.149254
波兰	#55卢卡什-科斯萨里科	#77达米安-库利格	#6斯洛特米	#3卡尔-索科沃夫斯基	#12亚当-华钦斯基	187	206	191	196	195	6.3561	195	81	110	85	90	100	93.2	23.1634	25.9214	23.2998	23.4277	26.2985	24.4222	17	4	0	1	3.85	114.286	20.7792	72.7273	0.285714	0.285714	0	20.7792	20.7792	0	51.9481	62.3377	10.3896	0.833333	20.7792	31.1688	51.9481	10.3896	0.12987	0	0
波兰	#55卢卡什-科斯萨里科	#77达米安-库利格	#3卡尔-索科沃夫斯基	#12亚当-华钦斯基	#9马特伍兹-波尼特卡	187	206	196	195	198	6.08605	196.4	81	110	90	100	89	94	23.1634	25.9214	23.4277	26.2985	22.7018	24.3026	15	3	1	1	4.58	61.1354	26.2009	43.6681	0.6	0.6	0	17.4672	17.4672	0	8.73362	17.4672	8.73362	0.5	0	17.4672	17.4672	0	0	8.73362	0.144928
波兰	#77达米安-库利格	#6斯洛特米	#3卡尔-索科沃夫斯基	#12亚当-华钦斯基	#9马特伍兹-波尼特卡	206	191	196	195	198	4.9558	197.2	110	85	90	100	89	94.8	25.9214	23.2998	23.4277	26.2985	22.7018	24.3298	15	3	1	1	16.8	83.3333	26.1905	59.5238	0.44	0.44	0	16.6667	16.6667	0	30.9524	30.9524	0	1	9.52381	28.5714	38.0952	2.38095	0.0295421	16.6667	0.206795
波兰	#77达米安-库利格	#6斯洛特米	#3卡尔-索科沃夫斯基	#12亚当-华钦斯基	#5亚纶-切尔	206	191	196	195	205	5.88558	198.6	110	85	90	100	91	95.2	25.9214	23.2998	23.4277	26.2985	21.6538	24.1202	14	3	0	2	3.55	56.338	22.5352	90.1408	0.25	0.3125	11.2676	22.5352	11.2676	0.5	0	0	0	0	33.8028	33.8028	67.6056	11.2676	0.166667	11.2676	0.166667
波兰	#6斯洛特米	#34亚当-赫里卡努克	#3卡尔-索科沃夫斯基	#12亚当-华钦斯基	#9马特伍兹-波尼特卡	191	206	196	195	198	4.9558	197.2	85	105	90	100	89	93.8	23.2998	24.7431	23.4277	26.2985	22.7018	24.0942	15	3	1	1	8.02	139.651	39.9002	54.8628	0.727273	0.909091	19.9501	29.9252	9.97506	0.666667	39.9002	69.8254	29.9252	0.571429	0	34.9127	34.9127	14.9626	0.163934	4.98753	0.0546448
波兰	#6斯洛特米	#34亚当-赫里卡努克	#3卡尔-索科沃夫斯基	#12亚当-华钦斯基	#5亚纶-切尔	191	206	196	195	205	5.88558	198.6	85	105	90	100	91	94.2	23.2998	24.7431	23.4277	26.2985	21.6538	23.8846	14	3	0	2	2.37	168.776	67.5105	84.3882	0.8	1	33.7553	50.6329	16.8776	0.666667	0	33.7553	33.7553	0	16.8776	33.7553	50.6329	33.7553	0.408163	0	0
波兰	#6斯洛特米	#34亚当-赫里卡努克	#3卡尔-索科沃夫斯基	#9马特伍兹-波尼特卡	#5亚纶-切尔	191	206	196	198	205	5.6356	199.2	85	105	90	89	91	92	23.2998	24.7431	23.4277	22.7018	21.6538	23.1652	11	2	1	2	9.02	53.2151	17.7384	57.6497	0.307692	0.346154	4.43459	22.1729	17.7384	0.2	4.43459	8.86918	4.43459	0.5	13.3038	35.4767	48.7805	8.86918	0.143885	13.3038	0.215827
波兰	#6斯洛特米	#34亚当-赫里卡努克	#12亚当-华钦斯基	#9马特伍兹-波尼特卡	#5亚纶-切尔	191	206	195	198	205	5.76194	199	85	105	100	89	91	94	23.2998	24.7431	26.2985	22.7018	21.6538	23.7394	11	2	1	2	85.33	77.8155	27.6573	55.7834	0.495798	0.571429	8.43783	19.6883	11.2504	0.428571	10.3129	13.1255	2.81261	0.785714	5.62522	23.9072	29.5324	16.8757	0.250696	11.2504	0.167131
多米尼加	#1佩尼亚	#44L-蒙特罗	#7罗哈斯	#24索拉诺	#11巴尔加斯	198	183	193	185	210	9.74474	193.8	100	83	86	79	109	91.4	25.5076	24.7843	23.0879	23.0825	24.7166	24.2358	15	3	1	1	2.53	79.0514	31.6206	63.2411	0.5	0.625	15.8103	31.6206	15.8103	0.5	0	0	0	0	0	31.6206	31.6206	15.8103	0.2	15.8103	0.2
多米尼加	#9苏埃罗	#41加西亚	#1佩尼亚	#14拉蒙	#33罗伯茨	191	201	198	182	203	7.66812	195	84	95	100	84	102	93	23.0257	23.5143	25.5076	25.3593	24.7519	24.4317	13	2	3	0	4	80	30	90	0.333333	0.444444	20	50	30	0.4	0	0	0	0	30	30	60	30	0.375	20	0.25
多米尼加	#9苏埃罗	#7罗哈斯	#13贝兹	#5利兹	#11巴尔加斯	191	193	198	188	210	7.7201	196	84	86	111	110	109	100	23.0257	23.0879	28.3134	31.1227	24.7166	26.0532	15	3	1	1	5.5	123.636	36.3636	72.7273	0.5	0.55	7.27273	21.8182	14.5455	0.333333	43.6364	65.4545	21.8182	0.666667	14.5455	14.5455	29.0909	7.27273	0.0829876	0	0
多米尼加	#1佩尼亚	#14拉蒙	#44L-蒙特罗	#33罗伯茨	#5利兹	198	182	183	203	188	8.32827	190.8	100	84	83	102	110	95.8	25.5076	25.3593	24.7843	24.7519	31.1227	26.3051	16	3	2	0	3.35	35.8209	11.9403	35.8209	0.333333	0.5	11.9403	23.8806	11.9403	0.5	0	0	0	0	0	11.9403	11.9403	11.9403	0.25	11.9403	0.25
多米尼加	#44L-蒙特罗	#7罗哈斯	#24索拉诺	#5利兹	#11巴尔加斯	183	193	185	188	210	9.70361	191.8	83	86	79	110	109	93.4	24.7843	23.0879	23.0825	31.1227	24.7166	25.3588	17	4	0	1	2.65	30.1887	0	30.1887	0	0	0	0	0	0	30.1887	30.1887	0	1	0	0	0	0	0	30.1887	0.408163
多米尼加	#1佩尼亚	#44L-蒙特罗	#33罗伯茨	#2门多萨	#5利兹	198	183	203	190	188	7.17217	192.4	100	83	102	86	110	96.2	25.5076	24.7843	24.7519	23.8227	31.1227	25.9978	16	3	2	0	2.65	90.566	30.1887	75.4717	0.4	0.6	30.1887	45.283	15.0943	0.666667	0	0	0	0	15.0943	0	15.0943	30.1887	0.4	15.0943	0.2
多米尼加	#44L-蒙特罗	#33罗伯茨	#2门多萨	#24索拉诺	#13贝兹	183	203	190	185	198	7.62627	191.8	83	102	86	79	111	92.2	24.7843	24.7519	23.8227	23.0825	28.3134	24.951	16	3	2	0	8.35	81.4371	23.9521	57.485	0.416667	0.5	9.58084	14.3713	4.79042	0.666667	4.79042	9.58084	4.79042	0.5	9.58084	23.9521	33.5329	19.1617	0.310078	9.58084	0.155039
多米尼加	#44L-蒙特罗	#33罗伯茨	#24索拉诺	#13贝兹	#5利兹	183	203	185	198	188	7.76144	191.4	83	102	79	111	110	97	24.7843	24.7519	23.0825	28.3134	31.1227	26.411	16	3	2	0	6.83	93.7042	35.1391	70.2782	0.5	0.5	0	11.713	11.713	0	23.4261	23.4261	0	1	5.85652	35.1391	40.9956	29.2826	0.337838	11.713	0.135135
多米尼加	#44L-蒙特罗	#2门多萨	#13贝兹	#5利兹	#11巴尔加斯	183	190	198	188	210	9.43186	193.8	83	86	111	110	109	99.8	24.7843	23.8227	28.3134	31.1227	24.7166	26.5519	15	3	1	1	6.28	57.3248	12.7389	70.0637	0.181818	0.272727	12.7389	44.586	31.8471	0.285714	19.1083	25.4777	6.36943	0.75	19.1083	19.1083	38.2166	12.7389	0.169492	12.7389	0.169492
多米尼加	#33罗伯茨	#2门多萨	#7罗哈斯	#13贝兹	#5利兹	203	190	193	198	188	5.4626	194.4	102	86	86	111	110	99	24.7519	23.8227	23.0879	28.3134	31.1227	26.2197	16	3	2	0	3.33	24.024	0	36.036	0	0	0	24.024	24.024	0	24.024	24.024	0	1	0	36.036	36.036	0	0	36.036	0.434783
多米尼加	#41加西亚	#14拉蒙	#44L-蒙特罗	#33罗伯茨	#2门多萨	201	182	183	203	190	8.79545	191.8	95	84	83	102	86	90	23.5143	25.3593	24.7843	24.7519	23.8227	24.4465	16	3	2	0	4.37	128.146	54.9199	64.0732	0.857143	1	18.3066	27.46	9.15332	0.666667	0	0	0	0	0	27.46	27.46	9.15332	0.125	9.15332	0.125
多米尼加	#41加西亚	#44L-蒙特罗	#33罗伯茨	#2门多萨	#24索拉诺	201	183	203	190	185	8.1878	192.4	95	83	102	86	79	89	23.5143	24.7843	24.7519	23.8227	23.0825	23.9911	16	3	2	0	6.42	37.3832	6.23053	62.3053	0.1	0.1	0	31.1526	31.1526	0	0	24.9221	24.9221	0	24.9221	24.9221	49.8442	6.23053	0.102041	12.4611	0.204082
多米尼加	#1佩尼亚	#14拉蒙	#44L-蒙特罗	#33罗伯茨	#2门多萨	198	182	183	203	190	8.23165	191.2	100	84	83	102	86	91	25.5076	25.3593	24.7843	24.7519	23.8227	24.8451	16	3	2	0	2.02	39.604	0	59.4059	0	0	0	0	0	0	39.604	39.604	0	1	0	39.604	39.604	0	0	19.802	0.204082
多米尼加	#14拉蒙	#44L-蒙特罗	#33罗伯茨	#2门多萨	#5利兹	182	183	203	190	188	7.52064	189.2	84	83	102	86	110	93	25.3593	24.7843	24.7519	23.8227	31.1227	25.9682	18	4	1	0	4.93	121.704	48.6815	56.7951	0.857143	1.07143	24.3408	24.3408	0	1	0	0	0	0	8.11359	0	8.11359	32.4544	0.5	16.2272	0.25
多米尼加	#44L-蒙特罗	#2门多萨	#7罗哈斯	#5利兹	#11巴尔加斯	183	190	193	188	210	9.19565	192.8	83	86	86	110	109	94.8	24.7843	23.8227	23.0879	31.1227	24.7166	25.5068	17	4	0	1	3.3	48.4848	0	60.6061	0	0	0	24.2424	24.2424	0	24.2424	24.2424	0	1	12.1212	12.1212	24.2424	0	0	24.2424	0.289855
多米尼加	#2门多萨	#7罗哈斯	#24索拉诺	#13贝兹	#11巴尔加斯	190	193	185	198	210	8.51822	195.2	86	86	79	111	109	94.2	23.8227	23.0879	23.0825	28.3134	24.7166	24.6046	15	3	1	1	7.25	71.7241	27.5862	60.6897	0.454545	0.5	5.51724	22.069	16.5517	0.25	0	0	0	0	16.5517	33.1034	49.6552	16.5517	0.3	11.0345	0.2
多米尼加	#1佩尼亚	#44L-蒙特罗	#24索拉诺	#5利兹	#11巴尔加斯	198	183	185	188	210	10.028	192.8	100	83	79	110	109	96.2	25.5076	24.7843	23.0825	31.1227	24.7166	25.8427	15	3	1	1	2.37	101.266	33.7553	50.6329	0.666667	0.666667	0	0	0	0	33.7553	50.6329	16.8776	0.666667	0	16.8776	16.8776	0	0	0	0
多米尼加	#14拉蒙	#44L-蒙特罗	#33罗伯茨	#2门多萨	#7罗哈斯	182	183	203	190	193	7.62627	190.2	84	83	102	86	86	88.2	25.3593	24.7843	24.7519	23.8227	23.0879	24.3612	18	4	1	0	3.42	81.8713	11.6959	58.4795	0.2	0.2	0	11.6959	11.6959	0	35.0877	46.7836	11.6959	0.75	11.6959	0	11.6959	0	0	0	0
多米尼加	#14拉蒙	#33罗伯茨	#2门多萨	#7罗哈斯	#13贝兹	182	203	190	193	198	7.13863	193.2	84	102	86	86	111	93.8	25.3593	24.7519	23.8227	23.0879	28.3134	25.067	16	3	2	0	5.27	45.5408	15.1803	45.5408	0.333333	0.333333	0	30.3605	30.3605	0	15.1803	15.1803	0	1	15.1803	22.7704	37.9507	15.1803	0.253165	22.7704	0.379747
多米尼加	#44L-蒙特罗	#33罗伯茨	#2门多萨	#7罗哈斯	#24索拉诺	183	203	190	193	185	7.05408	190.8	83	102	86	86	79	87.2	24.7843	24.7519	23.8227	23.0879	23.0825	23.9059	18	4	1	0	7.02	68.3761	28.49	68.3761	0.416667	0.5	11.396	39.886	28.49	0.285714	0	0	0	0	0	39.886	39.886	22.792	0.285714	11.396	0.142857
多米尼加	#44L-蒙特罗	#33罗伯茨	#2门多萨	#7罗哈斯	#5利兹	183	203	190	193	188	6.65132	191.4	83	102	86	86	110	93.4	24.7843	24.7519	23.8227	23.0879	31.1227	25.5139	18	4	1	0	4.13	87.1671	19.3705	58.1114	0.333333	0.333333	0	9.68523	9.68523	0	48.4262	58.1114	9.68523	0.833333	0	29.0557	29.0557	0	0	0	0
多米尼加	#44L-蒙特罗	#33罗伯茨	#2门多萨	#24索拉诺	#5利兹	183	203	190	185	188	7.02567	189.8	83	102	86	79	110	92	24.7843	24.7519	23.8227	23.0825	31.1227	25.5128	18	4	1	0	5.85	61.5385	20.5128	75.2137	0.272727	0.318182	6.83761	27.3504	20.5128	0.25	0	0	0	0	13.6752	13.6752	27.3504	13.6752	0.2	6.83761	0.1
多米尼加	#44L-蒙特罗	#2门多萨	#24索拉诺	#5利兹	#11巴尔加斯	183	190	185	188	210	9.70361	191.2	83	86	79	110	109	93.4	24.7843	23.8227	23.0825	31.1227	24.7166	25.5057	17	4	0	1	4.72	67.7966	25.4237	33.8983	0.75	0.75	0	0	0	0	16.9492	16.9492	0	1	0	0	0	25.4237	0.30303	42.3729	0.505051
多米尼加	#33罗伯茨	#2门多萨	#24索拉诺	#13贝兹	#5利兹	203	190	185	198	188	6.67533	192.8	102	86	79	111	110	97.6	24.7519	23.8227	23.0825	28.3134	31.1227	26.2186	16	3	2	0	9.52	58.8235	16.8067	46.2185	0.363636	0.363636	0	12.605	12.605	0	8.40336	25.2101	16.8067	0.333333	0	25.2101	25.2101	16.8067	0.272109	4.20168	0.0680272
多米尼加	#2门多萨	#7罗哈斯	#13贝兹	#5利兹	#11巴尔加斯	190	193	198	188	210	7.85875	195.8	86	86	111	110	109	100.4	23.8227	23.0879	28.3134	31.1227	24.7166	26.2127	15	3	1	1	6.22	77.1704	25.7235	57.8778	0.444444	0.555556	12.8617	25.7235	12.8617	0.5	12.8617	12.8617	0	1	6.43087	19.2926	25.7235	12.8617	0.183486	12.8617	0.183486
多米尼加	#7罗哈斯	#24索拉诺	#13贝兹	#5利兹	#11巴尔加斯	193	185	198	188	210	8.79545	194.8	86	79	111	110	109	99	23.0879	23.0825	28.3134	31.1227	24.7166	26.0646	15	3	1	1	44.8	58.9286	24.1071	64.2857	0.375	0.402778	3.57143	16.9643	13.3929	0.210526	3.57143	8.92857	5.35714	0.4	9.82143	29.4643	39.2857	16.0714	0.208092	18.75	0.242775
俄罗斯	#41尼基塔·库班诺夫	#20安德烈·沃容特斯维奇	#30米哈伊尔·库拉金	#12安德烈·祖布科夫	#3谢尔盖·卡拉肖夫	203	207	190	205	202	5.95315	201.4	99	95	86	108	94	96.4	24.0239	22.1709	23.8227	25.699	23.037	23.7507	7	1	2	2	1.02	78.4314	0	156.863	0	0	0	39.2157	39.2157	0	0	0	0	0	39.2157	39.2157	78.4314	0	0	39.2157	0.25
俄罗斯	#41尼基塔·库班诺夫	#31伊夫根瓦利耶夫	#12安德烈·祖布科夫	#4叶甫根尼巴布林	#6格里戈里·莫托维洛夫	203	205	205	190	193	6.4	199.2	99	99	108	85	88	95.8	24.0239	23.5574	25.699	23.5457	23.6248	24.0902	11	2	1	2	4.22	66.3507	18.9573	47.3934	0.4	0.4	0	0	0	0	28.436	75.8294	47.3934	0.375	9.47867	37.9147	47.3934	0	0	18.9573	0.208333
俄罗斯	#41尼基塔·库班诺夫	#20安德烈·沃容特斯维奇	#30米哈伊尔·库拉金	#4叶甫根尼巴布林	#8弗拉基米尔·伊夫列夫	203	207	190	190	207	7.81281	199.4	99	95	86	85	102	93.4	24.0239	22.1709	23.8227	23.5457	23.8045	23.4735	11	2	1	2	7.6	63.1579	5.26316	15.7895	0.333333	0.5	5.26316	15.7895	10.5263	0.333333	47.3684	63.1579	15.7895	0.75	0	36.8421	36.8421	5.26316	0.0877193	15.7895	0.263158
俄罗斯	#31伊夫根瓦利耶夫	#20安德烈·沃容特斯维奇	#4叶甫根尼巴布林	#7维塔利·弗里焦伊	#6格里戈里·莫托维洛夫	205	207	190	196	193	6.67533	198.2	99	95	85	85	88	90.4	23.5574	22.1709	23.5457	22.1262	23.6248	23.005	14	3	0	2	2.85	112.281	42.1053	56.1404	0.75	1	28.0702	28.0702	0	1	0	0	0	0	0	14.0351	14.0351	28.0702	0.5	0	0
俄罗斯	#20安德烈·沃容特斯维奇	#12安德烈·祖布科夫	#8弗拉基米尔·伊夫列夫	#7维塔利·弗里焦伊	#6格里戈里·莫托维洛夫	207	205	207	196	193	5.91946	201.6	95	108	102	85	88	95.6	22.1709	25.699	23.8045	22.1262	23.6248	23.4851	10	2	0	3	2.8	71.4286	28.5714	42.8571	0.666667	0.833333	14.2857	28.5714	14.2857	0.5	0	0	0	0	0	28.5714	28.5714	14.2857	0.2	28.5714	0.4
俄罗斯	#12安德烈·祖布科夫	#3谢尔盖·卡拉肖夫	#8弗拉基米尔·伊夫列夫	#7维塔利·弗里焦伊	#6格里戈里·莫托维洛夫	205	202	207	196	193	5.31413	200.6	108	94	102	85	88	95.4	25.699	23.037	23.8045	22.1262	23.6248	23.6583	11	2	1	2	3.37	47.4777	11.8694	59.3472	0.2	0.2	0	23.7389	23.7389	0	0	0	0	0	23.7389	23.7389	47.4777	0	0	35.6083	0.5
俄罗斯	#11谢苗·安东诺夫	#12安德烈·祖布科夫	#3谢尔盖·卡拉肖夫	#7维塔利·弗里焦伊	#6格里戈里·莫托维洛夫	202	205	202	196	193	4.40908	199.6	97	108	94	85	88	94.4	23.7722	25.699	23.037	22.1262	23.6248	23.6518	12	2	2	1	7.13	11.2202	5.6101	22.4404	0.25	0.25	0	16.8303	16.8303	0	0	0	0	0	0	22.4404	22.4404	5.6101	0.125	22.4404	0.5
俄罗斯	#20安德烈·沃容特斯维奇	#30米哈伊尔·库拉金	#4叶甫根尼巴布林	#8弗拉基米尔·伊夫列夫	#7维塔利·弗里焦伊	207	190	190	207	196	7.66812	198	95	86	85	102	85	90.6	22.1709	23.8227	23.5457	23.8045	22.1262	23.094	14	3	0	2	3.48	68.9655	22.9885	68.9655	0.333333	0.333333	0	22.9885	22.9885	0	22.9885	34.4828	11.4943	0.666667	22.9885	34.4828	57.4713	11.4943	0.11976	34.4828	0.359281
俄罗斯	#11谢苗·安东诺夫	#41尼基塔·库班诺夫	#20安德烈·沃容特斯维奇	#30米哈伊尔·库拉金	#7维塔利·弗里焦伊	202	203	207	190	196	5.95315	199.6	97	99	95	86	85	92.4	23.7722	24.0239	22.1709	23.8227	22.1262	23.1832	12	2	2	1	4.87	24.6407	8.21355	49.2813	0.166667	0.25	8.21355	16.4271	8.21355	0.5	0	0	0	0	16.4271	8.21355	24.6407	8.21355	0.2	8.21355	0.2
俄罗斯	#11谢苗·安东诺夫	#31伊夫根瓦利耶夫	#12安德烈·祖布科夫	#3谢尔盖·卡拉肖夫	#6格里戈里·莫托维洛夫	202	205	205	202	193	4.40908	201.4	97	99	108	94	88	97.2	23.7722	23.5574	25.699	23.037	23.6248	23.9381	7	1	2	2	6.03	72.9685	26.534	72.9685	0.363636	0.409091	6.6335	26.534	19.9005	0.25	0	13.267	13.267	0	13.267	26.534	39.801	13.267	0.183486	6.6335	0.0917431
俄罗斯	#11谢苗·安东诺夫	#20安德烈·沃容特斯维奇	#30米哈伊尔·库拉金	#3谢尔盖·卡拉肖夫	#7维塔利·弗里焦伊	202	207	190	202	196	5.8515	199.4	97	95	86	94	85	91.4	23.7722	22.1709	23.8227	23.037	22.1262	22.9858	12	2	2	1	1.9	42.1053	21.0526	63.1579	0.333333	0.333333	0	21.0526	21.0526	0	0	0	0	0	0	42.1053	42.1053	21.0526	0.25	21.0526	0.25
俄罗斯	#41尼基塔·库班诺夫	#31伊夫根瓦利耶夫	#30米哈伊尔·库拉金	#12安德烈·祖布科夫	#7维塔利·弗里焦伊	203	205	190	205	196	5.9127	199.8	99	99	86	108	85	95.4	24.0239	23.5574	23.8227	25.699	22.1262	23.8458	11	2	1	2	3.18	113.208	50.3145	62.8931	0.8	0.9	12.5786	12.5786	0	1	0	0	0	0	12.5786	12.5786	25.1572	37.7358	0.6	12.5786	0.2
俄罗斯	#41尼基塔·库班诺夫	#31伊夫根瓦利耶夫	#12安德烈·祖布科夫	#7维塔利·弗里焦伊	#6格里戈里·莫托维洛夫	203	205	205	196	193	4.96387	200.4	99	99	108	85	88	95.8	24.0239	23.5574	25.699	22.1262	23.6248	23.8063	11	2	1	2	2.63	106.464	45.6274	76.0456	0.6	0.6	0	15.2091	15.2091	0	15.2091	15.2091	0	1	15.2091	0	15.2091	30.4183	0.310078	30.4183	0.310078
俄罗斯	#41尼基塔·库班诺夫	#20安德烈·沃容特斯维奇	#30米哈伊尔·库拉金	#12安德烈·祖布科夫	#4叶甫根尼巴布林	203	207	190	205	190	7.45654	199	99	95	86	108	85	94.6	24.0239	22.1709	23.8227	25.699	23.5457	23.8524	11	2	1	2	5.47	80.4388	14.6252	43.8757	0.333333	0.416667	7.31261	29.2505	21.9378	0.25	43.8757	43.8757	0	1	7.31261	14.6252	21.9378	0	0	0	0
俄罗斯	#41尼基塔·库班诺夫	#20安德烈·沃容特斯维奇	#30米哈伊尔·库拉金	#12安德烈·祖布科夫	#7维塔利·弗里焦伊	203	207	190	205	196	6.30555	200.2	99	95	86	108	85	94.6	24.0239	22.1709	23.8227	25.699	22.1262	23.5685	11	2	1	2	13.27	66.315	21.1002	42.2005	0.5	0.571429	6.02864	18.0859	12.0573	0.333333	18.0859	30.1432	12.0573	0.6	6.02864	21.1002	27.1289	9.04295	0.162162	6.02864	0.108108
俄罗斯	#41尼基塔·库班诺夫	#20安德烈·沃容特斯维奇	#30米哈伊尔·库拉金	#3谢尔盖·卡拉肖夫	#8弗拉基米尔·伊夫列夫	203	207	190	202	207	6.24179	201.8	99	95	86	94	102	95.2	24.0239	22.1709	23.8227	23.037	23.8045	23.3718	7	1	2	2	8.35	43.1138	19.1617	23.9521	0.8	0.9	4.79042	9.58084	4.79042	0.5	0	0	0	0	4.79042	19.1617	23.9521	9.58084	0.4	4.79042	0.2
俄罗斯	#11谢苗·安东诺夫	#41尼基塔·库班诺夫	#20安德烈·沃容特斯维奇	#2安德烈·索宾	#7维塔利·弗里焦伊	202	203	207	186	196	7.30479	198.8	97	99	95	85	85	92.2	23.7722	24.0239	22.1709	24.5693	22.1262	23.3325	12	2	2	1	2.95	27.1186	13.5593	40.678	0.333333	0.333333	0	0	0	0	0	0	0	0	0	13.5593	13.5593	0	0	27.1186	0.4
俄罗斯	#11谢苗·安东诺夫	#41尼基塔·库班诺夫	#12安德烈·祖布科夫	#3谢尔盖·卡拉肖夫	#6格里戈里·莫托维洛夫	202	203	205	202	193	4.14729	201	97	99	108	94	88	97.2	23.7722	24.0239	25.699	23.037	23.6248	24.0314	8	1	3	1	7.67	93.8722	41.721	57.3664	0.727273	0.772727	5.21512	10.4302	5.21512	0.5	5.21512	10.4302	5.21512	0.5	5.21512	10.4302	15.6454	20.8605	0.310078	10.4302	0.155039
俄罗斯	#11谢苗·安东诺夫	#20安德烈·沃容特斯维奇	#30米哈伊尔·库拉金	#12安德烈·祖布科夫	#3谢尔盖·卡拉肖夫	202	207	190	205	202	5.9127	201.2	97	95	86	108	94	96	23.7722	22.1709	23.8227	25.699	23.037	23.7003	7	1	2	2	4.07	19.656	9.82801	58.9681	0.166667	0.166667	0	49.14	49.14	0	0	0	0	0	9.82801	49.14	58.9681	0	0	9.82801	0.166667
俄罗斯	#11谢苗·安东诺夫	#20安德烈·沃容特斯维奇	#12安德烈·祖布科夫	#4叶甫根尼巴布林	#2安德烈·索宾	202	207	205	190	186	8.41427	198	97	95	108	85	85	94	23.7722	22.1709	25.699	23.5457	24.5693	23.9514	11	2	1	2	2.73	87.9121	29.304	87.9121	0.333333	0.333333	0	29.304	29.304	0	29.304	29.304	0	1	29.304	14.652	43.956	14.652	0.204082	0	0
俄罗斯	#11谢苗·安东诺夫	#12安德烈·祖布科夫	#4叶甫根尼巴布林	#3谢尔盖·卡拉肖夫	#6格里戈里·莫托维洛夫	202	205	190	202	193	5.81722	198.4	97	108	85	94	88	94.4	23.7722	25.699	23.5457	23.037	23.6248	23.9357	12	2	2	1	5.73	90.7504	13.9616	69.808	0.2	0.3	13.9616	34.904	20.9424	0.4	48.8656	62.8272	13.9616	0.777778	13.9616	0	13.9616	13.9616	0.153257	6.9808	0.0766284
俄罗斯	#41尼基塔·库班诺夫	#31伊夫根瓦利耶夫	#30米哈伊尔·库拉金	#12安德烈·祖布科夫	#3谢尔盖·卡拉肖夫	203	205	190	205	202	5.62139	201	99	99	86	108	94	97.2	24.0239	23.5574	23.8227	25.699	23.037	24.028	7	1	2	2	2.23	0	0	17.9372	0	0	0	0	0	0	0	0	0	0	0	0	0	0	0	71.7489	0.8
俄罗斯	#41尼基塔·库班诺夫	#20安德烈·沃容特斯维奇	#30米哈伊尔·库拉金	#8弗拉基米尔·伊夫列夫	#7维塔利·弗里焦伊	203	207	190	207	196	6.65132	200.6	99	95	86	102	85	93.4	24.0239	22.1709	23.8227	23.8045	22.1262	23.1896	11	2	1	2	26.13	78.0712	24.4929	58.1707	0.421053	0.526316	12.2465	29.0853	16.8389	0.421053	13.7773	16.8389	3.06162	0.818182	9.18485	29.0853	38.2702	18.3697	0.279395	9.18485	0.139697
俄罗斯	#41尼基塔·库班诺夫	#20安德烈·沃容特斯维奇	#12安德烈·祖布科夫	#4叶甫根尼巴布林	#2安德烈·索宾	203	207	205	190	186	8.51822	198.2	99	95	108	85	85	94.4	24.0239	22.1709	25.699	23.5457	24.5693	24.0018	11	2	1	2	4.37	100.686	36.6133	54.9199	0.666667	0.75	9.15332	27.46	18.3066	0.333333	18.3066	18.3066	0	1	0	18.3066	18.3066	27.46	0.337079	18.3066	0.224719
俄罗斯	#41尼基塔·库班诺夫	#20安德烈·沃容特斯维奇	#12安德烈·祖布科夫	#2安德烈·索宾	#7维塔利·弗里焦伊	203	207	205	186	196	7.65768	199.4	99	95	108	85	85	94.4	24.0239	22.1709	25.699	24.5693	22.1262	23.7179	11	2	1	2	7.13	72.9313	22.4404	44.8808	0.5	0.5625	5.6101	28.0505	22.4404	0.2	22.4404	22.4404	0	1	0	44.8808	44.8808	11.2202	0.15625	16.8303	0.234375
俄罗斯	#41尼基塔·库班诺夫	#20安德烈·沃容特斯维奇	#2安德烈·索宾	#8弗拉基米尔·伊夫列夫	#7维塔利·弗里焦伊	203	207	186	207	196	7.98499	199.8	99	95	85	102	85	93.2	24.0239	22.1709	24.5693	23.8045	22.1262	23.339	11	2	1	2	3.08	25.974	12.987	51.9481	0.25	0.25	0	25.974	25.974	0	0	0	0	0	0	25.974	25.974	12.987	0.25	0	0
俄罗斯	#41尼基塔·库班诺夫	#20安德烈·沃容特斯维奇	#8弗拉基米尔·伊夫列夫	#7维塔利·弗里焦伊	#6格里戈里·莫托维洛夫	203	207	207	196	193	5.74108	201.2	99	95	102	85	88	93.8	24.0239	22.1709	23.8045	22.1262	23.6248	23.1501	11	2	1	2	6.95	57.554	23.0216	51.7986	0.444444	0.555556	11.5108	17.2662	5.7554	0.666667	0	0	0	0	5.7554	23.0216	28.777	17.2662	0.25	23.0216	0.333333
法国	#90拉孔贝	#33图佩恩	#26来莱索特	#17普瓦里耶	#1尼利基纳	198	201	205	213	198	5.62139	203	88	89	113	107	86	96.6	22.4467	22.0292	26.8888	23.5844	21.9365	23.3771	3	0	3	2	8.08	89.1089	34.6535	64.3564	0.538462	0.576923	4.9505	19.802	14.8515	0.25	4.9505	9.90099	4.9505	0.5	4.9505	29.703	34.6535	14.8515	0.215827	4.9505	0.0719424
法国	#33图佩恩	#26来莱索特	#17普瓦里耶	#21阿尔比希	#12德科洛	201	205	213	178	196	11.7064	198.6	89	113	107	79	88	95.2	22.0292	26.8888	23.5844	24.9337	22.9071	24.0686	11	2	1	2	5.08	118.11	39.3701	47.2441	0.833333	1	15.748	15.748	0	1	7.87402	15.748	7.87402	0.5	7.87402	7.87402	15.748	7.87402	0.11236	23.622	0.337079
法国	#33图佩恩	#26来莱索特	#17普瓦里耶	#1尼利基纳	#5巴图姆	201	205	213	198	203	5.05964	204	89	113	107	86	90	97	22.0292	26.8888	23.5844	21.9365	21.8399	23.2557	3	0	3	2	2.95	81.3559	27.1186	54.2373	0.5	0.75	27.1186	40.678	13.5593	0.666667	0	0	0	0	0	67.7966	67.7966	27.1186	0.4	13.5593	0.2
法国	#25拉贝里	#26来莱索特	#21阿尔比希	#12德科洛	#10富尼耶	209	205	178	196	199	10.707	197.4	91	113	79	88	93	92.8	20.8329	26.8888	24.9337	22.9071	23.4843	23.8093	11	2	1	2	4.72	84.7458	16.9492	50.8475	0.333333	0.333333	0	25.4237	25.4237	0	16.9492	25.4237	8.47458	0.666667	8.47458	25.4237	33.8983	8.47458	0.136054	8.47458	0.136054
法国	#25拉贝里	#21阿尔比希	#12德科洛	#27戈贝尔	#5巴图姆	209	178	196	215	203	12.7656	200.2	91	79	88	118	90	93.2	20.8329	24.9337	22.9071	25.5273	21.8399	23.2082	11	2	1	2	2.47	113.36	32.3887	32.3887	1	1.25	16.1943	16.1943	0	1	32.3887	32.3887	0	1	0	16.1943	16.1943	16.1943	0.204082	32.3887	0.408163
法国	#21阿尔比希	#2姆巴耶	#1尼利基纳	#27戈贝尔	#5巴图姆	178	203	198	215	203	12.0764	199.4	79	98	86	118	90	94.2	24.9337	23.7812	21.9365	25.5273	21.8399	23.6037	8	1	3	1	2.03	19.7044	0	39.4089	0	0	0	39.4089	39.4089	0	19.7044	39.4089	19.7044	0.5	0	39.4089	39.4089	0	0	39.4089	0.408163
法国	#25拉贝里	#21阿尔比希	#12德科洛	#27戈贝尔	#10富尼耶	209	178	196	215	199	12.6902	199.4	91	79	88	118	93	93.8	20.8329	24.9337	22.9071	25.5273	23.4843	23.5371	11	2	1	2	2.98	93.9597	26.8456	40.2685	0.666667	0.833333	13.4228	26.8456	13.4228	0.5	0	0	0	0	0	26.8456	26.8456	13.4228	0.166667	40.2685	0.5
法国	#25拉贝里	#12德科洛	#1尼利基纳	#27戈贝尔	#10富尼耶	209	196	198	215	199	7.33757	203.4	91	88	86	118	93	95.2	20.8329	22.9071	21.9365	25.5273	23.4843	22.9376	7	1	2	2	4.03	99.2556	19.8511	59.5533	0.333333	0.5	19.8511	39.7022	19.8511	0.5	19.8511	19.8511	0	1	9.92556	39.7022	49.6278	9.92556	0.144928	9.92556	0.144928
法国	#25拉贝里	#17普瓦里耶	#21阿尔比希	#12德科洛	#10富尼耶	209	213	178	196	199	12.2147	199	91	107	79	88	93	91.6	20.8329	23.5844	24.9337	22.9071	23.4843	23.1485	11	2	1	2	5.82	48.11	13.7457	54.9828	0.25	0.3125	6.87285	13.7457	6.87285	0.5	0	0	0	0	6.87285	41.2371	48.11	13.7457	0.222222	13.7457	0.222222
法国	#25拉贝里	#21阿尔比希	#27戈贝尔	#5巴图姆	#10富尼耶	209	178	215	203	199	12.6238	200.8	91	79	118	90	93	94.2	20.8329	24.9337	25.5273	21.8399	23.4843	23.3236	7	1	2	2	6.68	71.8563	17.9641	65.8683	0.272727	0.409091	17.9641	41.9162	23.9521	0.428571	17.9641	29.9401	11.976	0.6	17.9641	5.98802	23.9521	11.976	0.163265	11.976	0.163265
法国	#25拉贝里	#17普瓦里耶	#12德科洛	#1尼利基纳	#5巴图姆	209	213	196	198	203	6.43117	203.8	91	107	88	86	90	92.4	20.8329	23.5844	22.9071	21.9365	21.8399	22.2202	7	1	2	2	3.5	114.286	22.8571	34.2857	0.666667	0.833333	11.4286	11.4286	0	1	34.2857	34.2857	0	1	0	45.7143	45.7143	22.8571	0.373832	11.4286	0.186916
法国	#25拉贝里	#12德科洛	#1尼利基纳	#27戈贝尔	#5巴图姆	209	196	198	215	203	7.02567	204.2	91	88	86	118	90	94.6	20.8329	22.9071	21.9365	25.5273	21.8399	22.6087	7	1	2	2	2.2	36.3636	18.1818	36.3636	0.5	0.5	0	18.1818	18.1818	0	0	0	0	0	0	0	0	0	0	54.5455	0.6
法国	#21阿尔比希	#12德科洛	#2姆巴耶	#27戈贝尔	#5巴图姆	178	196	203	215	203	12.1491	199	79	88	98	118	90	94.6	24.9337	22.9071	23.7812	25.5273	21.8399	23.7979	12	2	2	1	5.65	56.6372	14.1593	35.3982	0.4	0.5	7.07965	21.2389	14.1593	0.333333	21.2389	42.4779	21.2389	0.5	14.1593	35.3982	49.5575	14.1593	0.229885	21.2389	0.344828
法国	#21阿尔比希	#12德科洛	#2姆巴耶	#27戈贝尔	#10富尼耶	178	196	203	215	199	11.99	198.2	79	88	98	118	93	95.2	24.9337	22.9071	23.7812	25.5273	23.4843	24.1267	12	2	2	1	5.63	63.9432	14.2096	42.6288	0.333333	0.416667	7.1048	14.2096	7.1048	0.5	14.2096	14.2096	0	1	7.1048	35.524	42.6288	0	0	7.1048	0.144928
法国	#21阿尔比希	#1尼利基纳	#27戈贝尔	#5巴图姆	#10富尼耶	178	198	215	203	199	11.9432	198.6	79	86	118	90	93	93.2	24.9337	21.9365	25.5273	21.8399	23.4843	23.5443	8	1	3	1	3.08	77.9221	12.987	51.9481	0.25	0.375	12.987	51.9481	38.961	0.25	38.961	51.9481	12.987	0.75	0	25.974	25.974	12.987	0.172414	0	0
法国	#90拉孔贝	#33图佩恩	#26来莱索特	#17普瓦里耶	#12德科洛	198	201	205	213	196	6.01997	202.6	88	89	113	107	88	97	22.4467	22.0292	26.8888	23.5844	22.9071	23.5712	7	1	2	2	3.53	147.309	22.6629	33.9943	0.666667	0.833333	11.3314	22.6629	11.3314	0.5	67.9887	79.3201	11.3314	0.857143	11.3314	22.6629	33.9943	11.3314	0.194175	0	0
法国	#90拉孔贝	#26来莱索特	#17普瓦里耶	#21阿尔比希	#12德科洛	198	205	213	178	196	11.6447	198	88	113	107	79	88	95	22.4467	26.8888	23.5844	24.9337	22.9071	24.1521	11	2	1	2	8.88	63.0631	18.018	27.027	0.666667	0.833333	9.00901	9.00901	0	1	18.018	27.027	9.00901	0.666667	0	13.5135	13.5135	18.018	0.314961	18.018	0.314961
法国	#90拉孔贝	#26来莱索特	#17普瓦里耶	#12德科洛	#1尼利基纳	198	205	213	196	198	6.29285	202	88	113	107	88	86	96.4	22.4467	26.8888	23.5844	22.9071	21.9365	23.5527	7	1	2	2	6.23	70.626	25.6822	64.2055	0.4	0.4	0	19.2616	19.2616	0	6.42055	12.8411	6.42055	0.5	12.8411	19.2616	32.1027	25.6822	0.40404	6.42055	0.10101
法国	#33图佩恩	#26来莱索特	#21阿尔比希	#12德科洛	#27戈贝尔	201	205	178	196	215	12.2147	199	89	113	79	88	118	97.4	22.0292	26.8888	24.9337	22.9071	25.5273	24.4572	11	2	1	2	5.18	115.83	23.166	38.61	0.6	0.8	15.444	23.166	7.72201	0.666667	38.61	46.332	7.72201	0.833333	0	23.166	23.166	7.72201	0.0934579	23.166	0.280374
法国	#33图佩恩	#2姆巴耶	#1尼利基纳	#27戈贝尔	#10富尼耶	201	203	198	215	199	6.14492	203.2	89	98	86	118	93	96.8	22.0292	23.7812	21.9365	25.5273	23.4843	23.3517	4	0	4	1	12.55	101.992	28.6853	60.5578	0.473684	0.578947	12.749	25.498	12.749	0.5	25.498	25.498	0	1	3.18725	19.1235	22.3108	12.749	0.162602	9.56175	0.121951
法国	#33图佩恩	#12德科洛	#27戈贝尔	#5巴图姆	#10富尼耶	201	196	215	203	199	6.5238	202.8	89	88	118	90	93	95.6	22.0292	22.9071	25.5273	21.8399	23.4843	23.1575	8	1	3	1	4.72	42.3729	8.47458	50.8475	0.166667	0.25	8.47458	25.4237	16.9492	0.333333	16.9492	16.9492	0	1	0	16.9492	16.9492	8.47458	0.126582	8.47458	0.126582
法国	#26来莱索特	#17普瓦里耶	#21阿尔比希	#12德科洛	#5巴图姆	205	213	178	196	203	11.8152	199	113	107	79	88	90	95.4	26.8888	23.5844	24.9337	22.9071	21.8399	24.0308	11	2	1	2	4.8	58.3333	16.6667	58.3333	0.285714	0.285714	0	16.6667	16.6667	0	25	25	0	1	8.33333	25	33.3333	0	0	16.6667	0.213904
法国	#26来莱索特	#17普瓦里耶	#21阿尔比希	#12德科洛	#10富尼耶	205	213	178	196	199	11.6516	198.2	113	107	79	88	93	96	26.8888	23.5844	24.9337	22.9071	23.4843	24.3596	11	2	1	2	6.63	72.3982	24.1327	54.2986	0.444444	0.555556	12.0664	18.0995	6.03318	0.666667	0	0	0	0	6.03318	12.0664	18.0995	12.0664	0.222222	6.03318	0.111111
法国	#26来莱索特	#17普瓦里耶	#12德科洛	#1尼利基纳	#5巴图姆	205	213	196	198	203	5.96657	203	113	107	88	86	90	96.8	26.8888	23.5844	22.9071	21.9365	21.8399	23.4313	7	1	2	2	2.73	102.564	43.956	58.6081	0.75	0.875	14.652	14.652	0	1	0	0	0	0	0	29.304	29.304	29.304	0.5	0	0
法国	#17普瓦里耶	#21阿尔比希	#12德科洛	#5巴图姆	#10富尼耶	213	178	196	203	199	11.4438	197.8	107	79	88	90	93	91.4	23.5844	24.9337	22.9071	21.8399	23.4843	23.3499	12	2	2	1	14.03	94.0841	31.3614	57.0207	0.55	0.625	8.5531	19.9572	11.4041	0.428571	11.4041	17.1062	5.70207	0.666667	2.85103	28.5103	31.3614	19.9572	0.283401	8.5531	0.121457
法国	#17普瓦里耶	#12德科洛	#2姆巴耶	#1尼利基纳	#5巴图姆	213	196	203	198	203	5.88558	202.6	107	88	98	86	90	93.8	23.5844	22.9071	23.7812	21.9365	21.8399	22.8098	8	1	3	1	6.48	74.0741	12.3457	61.7284	0.2	0.2	0	12.3457	12.3457	0	12.3457	18.5185	6.17284	0.666667	12.3457	30.8642	43.2099	6.17284	0.0881057	12.3457	0.176211
法国	#21阿尔比希	#12德科洛	#27戈贝尔	#5巴图姆	#10富尼耶	178	196	215	203	199	11.99	198.2	79	88	118	90	93	93.6	24.9337	22.9071	25.5273	21.8399	23.4843	23.7385	12	2	2	1	21.83	91.617	29.3175	64.1319	0.457143	0.528571	9.1617	31.1498	21.9881	0.294118	12.8264	23.8204	10.994	0.538462	3.66468	12.8264	16.4911	18.3234	0.238949	5.49702	0.0716846
法国	#21阿尔比希	#2姆巴耶	#27戈贝尔	#5巴图姆	#10富尼耶	178	203	215	203	199	12.0599	199.6	79	98	118	90	93	95.6	24.9337	23.7812	25.5273	21.8399	23.4843	23.9133	8	1	3	1	24.98	107.286	33.6269	60.8487	0.552632	0.697368	17.6141	25.6205	8.00641	0.6875	16.0128	22.4179	6.40512	0.714286	3.20256	38.4307	41.6333	19.2154	0.243408	11.209	0.141988
法国	#12德科洛	#2姆巴耶	#1尼利基纳	#27戈贝尔	#5巴图姆	196	203	198	215	203	6.60303	203	88	98	86	118	90	96	22.9071	23.7812	21.9365	25.5273	21.8399	23.1984	8	1	3	1	6.17	84.2788	25.9319	58.3468	0.444444	0.5	6.48298	32.4149	25.9319	0.2	12.966	12.966	0	1	6.48298	25.9319	32.4149	12.966	0.183486	12.966	0.183486
法国	#12德科洛	#2姆巴耶	#1尼利基纳	#27戈贝尔	#10富尼耶	196	203	198	215	199	6.79412	202.2	88	98	86	118	93	96.6	22.9071	23.7812	21.9365	25.5273	23.4843	23.5273	8	1	3	1	10.05	107.463	31.8408	59.7015	0.533333	0.6	7.9602	11.9403	3.9801	0.666667	19.9005	27.8607	7.9602	0.714286	11.9403	31.8408	43.7811	15.9204	0.180587	27.8607	0.316027
法国	#12德科洛	#1尼利基纳	#27戈贝尔	#5巴图姆	#10富尼耶	196	198	215	203	199	6.79412	202.2	88	86	118	90	93	95	22.9071	21.9365	25.5273	21.8399	23.4843	23.139	8	1	3	1	15.93	87.8845	25.1099	50.2197	0.5	0.55	5.02197	22.5989	17.5769	0.222222	27.6208	30.1318	2.51099	0.916667	5.02197	35.1538	40.1758	7.53296	0.109489	10.0439	0.145985
法国	#2姆巴耶	#1尼利基纳	#27戈贝尔	#5巴图姆	#10富尼耶	203	198	215	203	199	6.0531	203.6	98	86	118	90	93	97	23.7812	21.9365	25.5273	21.8399	23.4843	23.3138	4	0	4	1	53.32	72.7682	25.5064	58.5146	0.435897	0.474359	4.50113	14.2536	9.75244	0.315789	9.75244	12.003	2.25056	0.8125	5.25131	22.5056	27.7569	8.25206	0.123318	8.25206	0.123318
立陶宛	#92乌兰诺瓦斯	#13扬库纳斯	#43勒卡维休斯	#40格里戈尼斯	#17瓦兰丘纳斯	198	205	184	198	211	9.01998	199.2	87	113	76	88	120	96.8	22.1916	26.8888	22.448	22.4467	26.9536	24.1857	7	1	2	2	2.3	104.348	52.1739	69.5652	0.75	0.75	0	17.3913	17.3913	0	0	0	0	0	0	17.3913	17.3913	0	0	0	0
立陶宛	#51布特科维休斯	#40格里戈尼斯	#17瓦兰丘纳斯	#11萨博尼斯	#5卡尔涅蒂斯	196	198	211	211	195	7.24983	202.2	92	88	120	109	93	100.4	23.9484	22.4467	26.9536	24.4828	24.4576	24.4578	11	2	1	2	5.97	73.7018	33.5008	73.7018	0.454545	0.5	6.70017	13.4003	6.70017	0.5	0	0	0	0	0	20.1005	20.1005	0	0	0	0
立陶宛	#92乌兰诺瓦斯	#10塞布提斯	#8马修利斯	#11萨博尼斯	#5卡尔涅蒂斯	198	196	198	211	195	5.81722	199.6	87	80	102	109	93	94.2	22.1916	20.8247	26.0178	24.4828	24.4576	23.5949	12	2	2	1	5.18	92.6641	23.166	61.7761	0.375	0.4375	7.72201	23.166	15.444	0.333333	38.61	46.332	7.72201	0.833333	7.72201	7.72201	15.444	23.166	0.309278	0	0
立陶宛	#92乌兰诺瓦斯	#13扬库纳斯	#8马修利斯	#40格里戈尼斯	#5卡尔涅蒂斯	198	205	198	198	195	3.31059	198.8	87	113	102	88	93	96.6	22.1916	26.8888	26.0178	22.4467	24.4576	24.4005	8	1	3	1	1.53	130.719	0	26.1438	0	0	0	0	0	0	130.719	130.719	0	1	0	0	0	0	0	26.1438	0.235294
立陶宛	#92乌兰诺瓦斯	#43勒卡维休斯	#19库兹明斯卡斯	#40格里戈尼斯	#17瓦兰丘纳斯	198	184	206	198	211	9.15642	199.4	87	76	98	88	120	93.8	22.1916	22.448	23.0936	22.4467	26.9536	23.4267	7	1	2	2	7.37	103.121	37.9919	81.4111	0.466667	0.5	5.42741	27.137	21.7096	0.2	21.7096	21.7096	0	1	10.8548	32.5645	43.4193	16.2822	0.202703	0	0
立陶宛	#10塞布提斯	#51布特科维休斯	#43勒卡维休斯	#17瓦兰丘纳斯	#11萨博尼斯	196	196	184	211	211	10.2879	199.6	80	92	76	120	109	95.4	20.8247	23.9484	22.448	26.9536	24.4828	23.7315	14	3	0	2	1.98	101.01	40.404	40.404	1	1	0	0	0	0	20.202	40.404	20.202	0.5	0	60.6061	60.6061	0	0	40.404	0.408163
立陶宛	#10塞布提斯	#51布特科维休斯	#8马修利斯	#11萨博尼斯	#5卡尔涅蒂斯	196	196	198	211	195	5.97997	199.2	80	92	102	109	93	95.2	20.8247	23.9484	26.0178	24.4828	24.4576	23.9462	15	3	1	1	2.8	114.286	42.8571	85.7143	0.5	0.5	0	14.2857	14.2857	0	28.5714	28.5714	0	1	14.2857	14.2857	28.5714	0	0	0	0
立陶宛	#31杰德拉蒂斯	#92乌兰诺瓦斯	#19库兹明斯卡斯	#17瓦兰丘纳斯	#5卡尔涅蒂斯	200	198	206	211	195	5.76194	202	81	87	98	120	93	95.8	20.25	22.1916	23.0936	26.9536	24.4576	23.3893	7	1	2	2	4.1	29.2683	9.7561	48.7805	0.2	0.2	0	29.2683	29.2683	0	9.7561	19.5122	9.7561	0.5	9.7561	9.7561	19.5122	9.7561	0.169492	9.7561	0.169492
立陶宛	#31杰德拉蒂斯	#10塞布提斯	#19库兹明斯卡斯	#17瓦兰丘纳斯	#5卡尔涅蒂斯	200	196	206	211	195	6.08605	201.6	81	80	98	120	93	94.4	20.25	20.8247	23.0936	26.9536	24.4576	23.1159	11	2	1	2	1.28	125	31.25	31.25	1	1	0	0	0	0	0	0	0	0	0	31.25	31.25	31.25	0.25	93.75	0.75
立陶宛	#31杰德拉蒂斯	#51布特科维休斯	#19库兹明斯卡斯	#17瓦兰丘纳斯	#5卡尔涅蒂斯	200	196	206	211	195	6.08605	201.6	81	92	98	120	93	96.8	20.25	23.9484	23.0936	26.9536	24.4576	23.7406	11	2	1	2	1.67	47.9042	23.9521	71.8563	0.333333	0.333333	0	47.9042	47.9042	0	0	0	0	0	0	0	0	0	0	23.9521	0.25
立陶宛	#31杰德拉蒂斯	#19库兹明斯卡斯	#40格里戈尼斯	#17瓦兰丘纳斯	#5卡尔涅蒂斯	200	206	198	211	195	5.76194	202	81	98	88	120	93	96	20.25	23.0936	22.4467	26.9536	24.4576	23.4403	7	1	2	2	4.05	88.8889	39.5062	59.2593	0.666667	0.666667	0	9.87654	9.87654	0	9.87654	9.87654	0	1	9.87654	39.5062	49.3827	9.87654	0.134228	19.7531	0.268456
立陶宛	#51布特科维休斯	#13扬库纳斯	#40格里戈尼斯	#17瓦兰丘纳斯	#5卡尔涅蒂斯	196	205	198	211	195	6.09918	201	92	113	88	120	93	101.2	23.9484	26.8888	22.4467	26.9536	24.4576	24.939	11	2	1	2	2.75	29.0909	14.5455	58.1818	0.25	0.25	0	14.5455	14.5455	0	0	0	0	0	0	14.5455	14.5455	14.5455	0.25	0	0
立陶宛	#51布特科维休斯	#19库兹明斯卡斯	#40格里戈尼斯	#17瓦兰丘纳斯	#5卡尔涅蒂斯	196	206	198	211	195	6.24179	201.2	92	98	88	120	93	98.2	23.9484	23.0936	22.4467	26.9536	24.4576	24.18	11	2	1	2	3.12	102.564	38.4615	38.4615	1	1	0	0	0	0	0	0	0	0	0	51.2821	51.2821	12.8205	0.25	12.8205	0.25
立陶宛	#31杰德拉蒂斯	#51布特科维休斯	#13扬库纳斯	#43勒卡维休斯	#19库兹明斯卡斯	200	196	205	184	206	7.9599	198.2	81	92	113	76	98	92	20.25	23.9484	26.8888	22.448	23.0936	23.3257	11	2	1	2	2.3	191.304	17.3913	52.1739	0.333333	0.333333	0	17.3913	17.3913	0	121.739	139.13	17.3913	0.875	34.7826	17.3913	52.1739	17.3913	0.178571	17.3913	0.178571
立陶宛	#92乌兰诺瓦斯	#10塞布提斯	#43勒卡维休斯	#19库兹明斯卡斯	#11萨博尼斯	198	196	184	206	211	9.25203	199	87	80	76	98	109	90	22.1916	20.8247	22.448	23.0936	24.4828	22.6081	11	2	1	2	3.83	20.8877	10.4439	62.6632	0.166667	0.166667	0	10.4439	10.4439	0	0	0	0	0	31.3316	10.4439	41.7755	0	0	31.3316	0.5
立陶宛	#92乌兰诺瓦斯	#10塞布提斯	#43勒卡维休斯	#8马修利斯	#11萨博尼斯	198	196	184	198	211	8.56971	197.4	87	80	76	102	109	90.8	22.1916	20.8247	22.448	26.0178	24.4828	23.193	12	2	2	1	5.35	97.1963	29.9065	67.2897	0.444444	0.444444	0	14.9533	14.9533	0	37.3832	44.8598	7.47664	0.833333	7.47664	22.4299	29.9065	7.47664	0.0934579	0	0
立陶宛	#92乌兰诺瓦斯	#43勒卡维休斯	#8马修利斯	#40格里戈尼斯	#17瓦兰丘纳斯	198	184	198	198	211	8.54166	197.8	87	76	102	88	120	94.6	22.1916	22.448	26.0178	22.4467	26.9536	24.0115	8	1	3	1	4.58	113.537	43.6681	61.1354	0.714286	0.928571	26.2009	26.2009	0	1	0	0	0	0	0	34.9345	34.9345	26.2009	0.375	8.73362	0.125
立陶宛	#92乌兰诺瓦斯	#19库兹明斯卡斯	#40格里戈尼斯	#17瓦兰丘纳斯	#5卡尔涅蒂斯	198	206	198	211	195	5.95315	201.6	87	98	88	120	93	97.2	22.1916	23.0936	22.4467	26.9536	24.4576	23.8286	7	1	2	2	1.32	60.6061	30.303	90.9091	0.333333	0.333333	0	60.6061	60.6061	0	0	0	0	0	0	30.303	30.303	0	0	30.303	0.25
立陶宛	#92乌兰诺瓦斯	#8马修利斯	#40格里戈尼斯	#17瓦兰丘纳斯	#5卡尔涅蒂斯	198	198	198	211	195	5.62139	200	87	102	88	120	93	98	22.1916	26.0178	22.4467	26.9536	24.4576	24.4134	8	1	3	1	6.17	116.694	32.4149	38.8979	0.833333	0.833333	0	0	0	0	25.9319	32.4149	6.48298	0.8	6.48298	12.966	19.4489	25.9319	0.484848	6.48298	0.121212
立陶宛	#92乌兰诺瓦斯	#8马修利斯	#40格里戈尼斯	#11萨博尼斯	#5卡尔涅蒂斯	198	198	198	211	195	5.62139	200	87	102	88	109	93	95.8	22.1916	26.0178	22.4467	24.4828	24.4576	23.9193	8	1	3	1	2.52	95.2381	31.746	63.4921	0.5	0.75	31.746	63.4921	31.746	0.5	0	0	0	0	15.873	31.746	47.619	31.746	0.5	15.873	0.25
立陶宛	#92乌兰诺瓦斯	#40格里戈尼斯	#17瓦兰丘纳斯	#11萨博尼斯	#5卡尔涅蒂斯	198	198	211	211	195	6.9455	202.6	87	88	120	109	93	99.4	22.1916	22.4467	26.9536	24.4828	24.4576	24.1065	7	1	2	2	3.13	140.575	51.1182	63.8978	0.8	0.9	12.7796	12.7796	0	1	0	0	0	0	12.7796	12.7796	25.5591	38.3387	0.75	0	0
立陶宛	#10塞布提斯	#51布特科维休斯	#13扬库纳斯	#43勒卡维休斯	#19库兹明斯卡斯	196	196	205	184	206	7.93977	197.4	80	92	113	76	98	91.8	20.8247	23.9484	26.8888	22.448	23.0936	23.4407	14	3	0	2	3.32	132.53	48.1928	60.241	0.8	0.8	0	0	0	0	12.0482	36.1446	24.0964	0.333333	12.0482	24.0964	36.1446	0	0	24.0964	0.272109
立陶宛	#10塞布提斯	#51布特科维休斯	#19库兹明斯卡斯	#17瓦兰丘纳斯	#5卡尔涅蒂斯	196	196	206	211	195	6.49307	200.8	80	92	98	120	93	96.6	20.8247	23.9484	23.0936	26.9536	24.4576	23.8556	14	3	0	2	2.77	28.8809	14.4404	86.6426	0.166667	0.166667	0	28.8809	28.8809	0	0	14.4404	14.4404	0	14.4404	72.2022	86.6426	0	0	0	0
立陶宛	#31杰德拉蒂斯	#92乌兰诺瓦斯	#13扬库纳斯	#43勒卡维休斯	#19库兹明斯卡斯	200	198	205	184	206	7.88923	198.6	81	87	113	76	98	91	20.25	22.1916	26.8888	22.448	23.0936	22.9744	7	1	2	2	6.5	67.6923	18.4615	49.2308	0.375	0.4375	6.15385	30.7692	24.6154	0.2	24.6154	24.6154	0	1	6.15385	18.4615	24.6154	18.4615	0.254237	18.4615	0.254237
立陶宛	#92乌兰诺瓦斯	#10塞布提斯	#13扬库纳斯	#43勒卡维休斯	#19库兹明斯卡斯	198	196	205	184	206	7.90949	197.8	87	80	113	76	98	90.8	22.1916	20.8247	26.8888	22.448	23.0936	23.0893	11	2	1	2	7.22	55.4017	11.0803	55.4017	0.2	0.2	0	5.54017	5.54017	0	33.241	33.241	0	1	5.54017	11.0803	16.6205	5.54017	0.0729927	11.0803	0.145985
立陶宛	#92乌兰诺瓦斯	#10塞布提斯	#43勒卡维休斯	#19库兹明斯卡斯	#17瓦兰丘纳斯	198	196	184	206	211	9.25203	199	87	80	76	98	120	92.2	22.1916	20.8247	22.448	23.0936	26.9536	23.1023	11	2	1	2	7.97	85.3199	15.0565	45.1694	0.333333	0.388889	5.01882	10.0376	5.01882	0.5	40.1506	40.1506	0	1	5.01882	25.0941	30.1129	0	0	15.0565	0.205479
立陶宛	#92乌兰诺瓦斯	#10塞布提斯	#17瓦兰丘纳斯	#11萨博尼斯	#5卡尔涅蒂斯	198	196	211	211	195	7.24983	202.2	87	80	120	109	93	97.8	22.1916	20.8247	26.9536	24.4828	24.4576	23.7821	11	2	1	2	5.1	86.2745	23.5294	62.7451	0.375	0.375	0	7.84314	7.84314	0	23.5294	31.3725	7.84314	0.75	31.3725	39.2157	70.5882	7.84314	0.147059	7.84314	0.147059
立陶宛	#92乌兰诺瓦斯	#43勒卡维休斯	#19库兹明斯卡斯	#40格里戈尼斯	#11萨博尼斯	198	184	206	198	211	9.15642	199.4	87	76	98	88	109	91.6	22.1916	22.448	23.0936	22.4467	24.4828	22.9325	7	1	2	2	6.2	64.5161	25.8065	64.5161	0.4	0.45	6.45161	12.9032	6.45161	0.5	6.45161	6.45161	0	1	12.9032	25.8065	38.7097	19.3548	0.287081	12.9032	0.191388
立陶宛	#92乌兰诺瓦斯	#19库兹明斯卡斯	#40格里戈尼斯	#11萨博尼斯	#5卡尔涅蒂斯	198	206	198	211	195	5.95315	201.6	87	98	88	109	93	95	22.1916	23.0936	22.4467	24.4828	24.4576	23.3345	7	1	2	2	1.9	189.474	84.2105	105.263	0.8	0.9	21.0526	42.1053	21.0526	0.5	0	0	0	0	21.0526	21.0526	42.1053	42.1053	0.5	0	0
立陶宛	#10塞布提斯	#8马修利斯	#17瓦兰丘纳斯	#11萨博尼斯	#5卡尔涅蒂斯	196	198	211	211	195	7.24983	202.2	80	102	120	109	93	100.8	20.8247	26.0178	26.9536	24.4828	24.4576	24.5473	11	2	1	2	3.17	75.7098	25.2366	50.4732	0.5	0.5	0	12.6183	12.6183	0	0	0	0	0	12.6183	25.2366	37.8549	25.2366	0.333333	37.8549	0.5
立陶宛	#51布特科维休斯	#8马修利斯	#40格里戈尼斯	#11萨博尼斯	#5卡尔涅蒂斯	196	198	198	211	195	5.81722	199.6	92	102	88	109	93	96.8	23.9484	26.0178	22.4467	24.4828	24.4576	24.2706	12	2	2	1	6.77	76.8095	29.5421	64.9926	0.454545	0.5	5.90842	17.7253	11.8168	0.333333	0	0	0	0	17.7253	35.4505	53.1758	17.7253	0.333333	5.90842	0.111111
立陶宛	#8马修利斯	#40格里戈尼斯	#17瓦兰丘纳斯	#11萨博尼斯	#5卡尔涅蒂斯	198	198	211	211	195	6.9455	202.6	102	88	120	109	93	102.4	26.0178	22.4467	26.9536	24.4828	24.4576	24.8717	7	1	2	2	22.9	82.0961	27.9476	64.6288	0.432432	0.472973	5.24017	20.9607	15.7205	0.25	20.9607	24.4541	3.49345	0.857143	12.2271	22.7074	34.9345	6.9869	0.0923788	12.2271	0.161663
美国	#15沃克	#14米德尔顿	#12特纳	#8巴恩斯	#6哈里斯	185	203	213	203	198	9.11263	200.4	83	100	113	95	102	98.6	24.2513	24.2665	24.9069	23.0532	26.0178	24.4991	8	1	3	1	3.58	145.251	44.6927	89.3855	0.5	0.625	22.3464	44.6927	22.3464	0.5	33.5196	44.6927	11.1732	0.75	33.5196	22.3464	55.8659	33.5196	0.441176	0	0
美国	#7斯马特	#15沃克	#12特纳	#8巴恩斯	#5米切尔	193	185	213	203	190	10.008	196.8	100	83	113	95	97	97.6	26.8464	24.2513	24.9069	23.0532	26.8698	25.1855	15	3	1	1	2.3	69.5652	17.3913	69.5652	0.25	0.25	0	34.7826	34.7826	0	34.7826	34.7826	0	1	0	0	0	0	0	0	0
美国	#7斯马特	#9布朗	#14米德尔顿	#8巴恩斯	#4怀特	193	201	203	203	196	4.01995	199.2	100	103	100	95	88	97.2	26.8464	25.4944	24.2665	23.0532	22.9071	24.5135	13	2	3	0	3.55	45.0704	11.2676	45.0704	0.25	0.25	0	0	0	0	0	0	0	0	0	0	0	22.5352	0.4	11.2676	0.2
美国	#7斯马特	#9布朗	#14米德尔顿	#8巴恩斯	#5米切尔	193	201	203	203	190	5.44059	198	100	103	100	95	97	99	26.8464	25.4944	24.2665	23.0532	26.8698	25.3061	13	2	3	0	3.7	140.541	54.0541	64.8649	0.833333	1	21.6216	21.6216	0	1	10.8108	10.8108	0	1	10.8108	32.4324	43.2432	21.6216	0.366972	0	0
美国	#15沃克	#13洛佩兹	#8巴恩斯	#6哈里斯	#5米切尔	185	213	203	198	190	9.82649	197.8	83	122	95	102	97	99.8	24.2513	26.8906	23.0532	26.0178	26.8698	25.4165	12	2	2	1	1.9	0	0	63.1579	0	0	0	42.1053	42.1053	0	0	0	0	0	0	21.0526	21.0526	0	0	21.0526	0.25
美国	#7斯马特	#15沃克	#9布朗	#8巴恩斯	#6哈里斯	193	185	201	203	198	6.44981	196	100	83	103	95	102	96.6	26.8464	24.2513	25.4944	23.0532	26.0178	25.1326	13	2	3	0	2.87	111.498	41.8118	69.6864	0.6	0.7	13.9373	27.8746	13.9373	0.5	13.9373	27.8746	13.9373	0.5	0	27.8746	27.8746	27.8746	0.253165	27.8746	0.253165
美国	#7斯马特	#13洛佩兹	#9布朗	#14米德尔顿	#4怀特	193	213	201	203	196	6.88186	201.2	100	122	103	100	88	102.6	26.8464	26.8906	25.4944	24.2665	22.9071	25.281	12	2	2	1	6.58	103.343	36.4742	79.0274	0.461538	0.538462	12.1581	30.3951	18.2371	0.4	18.2371	18.2371	0	1	18.2371	30.3951	48.6322	18.2371	0.264317	0	0
美国	#9布朗	#14米德尔顿	#8巴恩斯	#4怀特	#5米切尔	201	203	203	196	190	5.004	198.6	103	100	95	88	97	96.6	25.4944	24.2665	23.0532	22.9071	26.8698	24.5182	13	2	3	0	3.15	76.1905	38.0952	76.1905	0.5	0.5	0	25.3968	25.3968	0	0	0	0	0	0	38.0952	38.0952	38.0952	0.428571	12.6984	0.142857
美国	#7斯马特	#15沃克	#9布朗	#14米德尔顿	#12特纳	193	185	201	203	213	9.46573	199	100	83	103	100	113	99.8	26.8464	24.2513	25.4944	24.2665	24.9069	25.1531	12	2	2	1	3.6	100	44.4444	66.6667	0.666667	0.666667	0	22.2222	22.2222	0	11.1111	11.1111	0	1	11.1111	11.1111	22.2222	22.2222	0.366972	0	0
美国	#7斯马特	#15沃克	#9布朗	#8巴恩斯	#5米切尔	193	185	201	203	190	6.74092	194.4	100	83	103	95	97	95.6	26.8464	24.2513	25.4944	23.0532	26.8698	25.303	16	3	2	0	3.15	76.1905	25.3968	38.0952	0.666667	0.666667	0	12.6984	12.6984	0	0	0	0	0	0	38.0952	38.0952	12.6984	0.25	12.6984	0.25
美国	#7斯马特	#9布朗	#8巴恩斯	#4怀特	#5米切尔	193	201	203	196	190	4.84149	196.6	100	103	95	88	97	96.6	26.8464	25.4944	23.0532	22.9071	26.8698	25.0342	16	3	2	0	2.73	102.564	29.304	43.956	0.666667	0.666667	0	14.652	14.652	0	43.956	43.956	0	1	0	58.6081	58.6081	0	0	14.652	0.186916
美国	#7斯马特	#14米德尔顿	#8巴恩斯	#4怀特	#5米切尔	193	203	203	196	190	5.25357	197	100	100	95	88	97	96	26.8464	24.2665	23.0532	22.9071	26.8698	24.7886	16	3	2	0	4.77	100.629	16.7715	58.7002	0.285714	0.357143	8.38574	16.7715	8.38574	0.5	41.9287	41.9287	0	1	8.38574	25.1572	33.543	16.7715	0.216216	8.38574	0.108108
美国	#15沃克	#9布朗	#14米德尔顿	#8巴恩斯	#5米切尔	185	201	203	203	190	7.47262	196.4	83	103	100	95	97	95.6	24.2513	25.4944	24.2665	23.0532	26.8698	24.7871	13	2	3	0	3.63	77.135	22.0386	99.1736	0.222222	0.222222	0	33.0579	33.0579	0	33.0579	66.1157	33.0579	0.5	33.0579	44.0771	77.135	0	0	22.0386	0.186916
美国	#15沃克	#9布朗	#12特纳	#6哈里斯	#5米切尔	185	201	213	198	190	9.64572	197.4	83	103	113	102	97	99.6	24.2513	25.4944	24.9069	26.0178	26.8698	25.508	12	2	2	1	2.95	81.3559	40.678	67.7966	0.6	0.6	0	13.5593	13.5593	0	0	0	0	0	0	27.1186	27.1186	13.5593	0.166667	13.5593	0.166667
美国	#7斯马特	#13洛佩兹	#14米德尔顿	#6哈里斯	#4怀特	193	213	203	198	196	7.00286	200.6	100	122	100	102	88	102.4	26.8464	26.8906	24.2665	26.0178	22.9071	25.3857	12	2	2	1	3.3	96.9697	12.1212	48.4848	0.25	0.375	12.1212	36.3636	24.2424	0.333333	36.3636	36.3636	0	1	0	36.3636	36.3636	12.1212	0.15748	12.1212	0.15748
美国	#7斯马特	#9布朗	#8巴恩斯	#6哈里斯	#4怀特	193	201	203	198	196	3.54401	198.2	100	103	95	102	88	97.6	26.8464	25.4944	23.0532	26.0178	22.9071	24.8638	13	2	3	0	3.32	48.1928	12.0482	48.1928	0.25	0.375	12.0482	24.0964	12.0482	0.5	12.0482	24.0964	12.0482	0.5	12.0482	24.0964	36.1446	12.0482	0.169492	24.0964	0.338983
美国	#10塔图姆	#15沃克	#14米德尔顿	#12特纳	#6哈里斯	201	185	203	213	198	9.03327	200	94	83	100	113	102	98.4	23.2668	24.2513	24.2665	24.9069	26.0178	24.5418	8	1	3	1	1.93	145.078	41.4508	62.1762	0.666667	0.833333	20.7254	41.4508	20.7254	0.5	41.4508	41.4508	0	1	0	0	0	41.4508	0.408163	20.7254	0.204082
美国	#10塔图姆	#15沃克	#12特纳	#8巴恩斯	#6哈里斯	201	185	213	203	198	9.03327	200	94	83	113	95	102	97.4	23.2668	24.2513	24.9069	23.0532	26.0178	24.2992	8	1	3	1	4.17	95.9233	28.777	57.554	0.5	0.666667	19.1847	28.777	9.59233	0.666667	0	0	0	0	0	19.1847	19.1847	28.777	0.428571	9.59233	0.142857
美国	#10塔图姆	#14米德尔顿	#12特纳	#4怀特	#5米切尔	201	203	213	196	190	7.65768	200.6	94	100	113	88	97	98.4	23.2668	24.2665	24.9069	22.9071	26.8698	24.4434	12	2	2	1	3	106.667	26.6667	66.6667	0.4	0.4	0	26.6667	26.6667	0	53.3333	66.6667	13.3333	0.8	0	66.6667	66.6667	13.3333	0.137931	0	0
美国	#15沃克	#9布朗	#14米德尔顿	#12特纳	#6哈里斯	185	201	203	213	198	9.03327	200	83	103	100	113	102	100.2	24.2513	25.4944	24.2665	24.9069	26.0178	24.9874	8	1	3	1	5	56	24	80	0.3	0.35	8	48	40	0.166667	0	8	8	0	16	24	40	16	0.21164	8	0.10582
美国	#15沃克	#14米德尔顿	#8巴恩斯	#6哈里斯	#5米切尔	185	203	203	198	190	7.19444	195.8	83	100	95	102	97	95.4	24.2513	24.2665	23.0532	26.0178	26.8698	24.8917	13	2	3	0	3.5	137.143	45.7143	80	0.571429	0.571429	0	22.8571	22.8571	0	22.8571	34.2857	11.4286	0.666667	11.4286	11.4286	22.8571	11.4286	0.136054	0	0
美国	#15沃克	#11普拉姆利	#9布朗	#14米德尔顿	#5米切尔	185	211	201	203	190	9.33809	198	83	116	103	100	97	99.8	24.2513	26.0551	25.4944	24.2665	26.8698	25.3874	12	2	2	1	5.58	157.706	64.5161	86.0215	0.75	0.916667	28.6738	43.0108	14.3369	0.666667	0	0	0	0	7.16846	50.1792	57.3477	43.0108	0.545455	0	0
美国	#15沃克	#9布朗	#12特纳	#8巴恩斯	#5米切尔	185	201	213	203	190	9.91161	198.4	83	103	113	95	97	98.2	24.2513	25.4944	24.9069	23.0532	26.8698	24.9151	12	2	2	1	8.13	93.4809	29.5203	54.1205	0.545455	0.636364	9.8401	19.6802	9.8401	0.5	14.7601	19.6802	4.92005	0.75	0	49.2005	49.2005	19.6802	0.289855	4.92005	0.0724638
美国	#15沃克	#14米德尔顿	#12特纳	#8巴恩斯	#5米切尔	185	203	213	203	190	10.0479	198.8	83	100	113	95	97	97.6	24.2513	24.2665	24.9069	23.0532	26.8698	24.6695	12	2	2	1	7.83	117.497	45.977	71.5198	0.642857	0.75	15.3257	40.8685	25.5428	0.375	0	0	0	0	15.3257	35.7599	51.0856	35.7599	0.538462	10.2171	0.153846
美国	#13洛佩兹	#11普拉姆利	#9布朗	#6哈里斯	#4怀特	213	211	201	198	196	6.91086	203.8	122	116	103	102	88	106.2	26.8906	26.0551	25.4944	26.0178	22.9071	25.473	7	1	2	2	2.97	0	0	26.936	0	0	0	0	0	0	0	0	0	0	26.936	0	26.936	0	0	67.3401	1
美国	#13洛佩兹	#9布朗	#14米德尔顿	#6哈里斯	#4怀特	213	201	203	198	196	5.9127	202.2	122	103	100	102	88	103	26.8906	25.4944	24.2665	26.0178	22.9071	25.1153	8	1	3	1	6.88	63.9535	23.2558	87.2093	0.266667	0.3	5.81395	40.6977	34.8837	0.142857	0	5.81395	5.81395	0	23.2558	34.8837	58.1395	11.6279	0.160643	5.81395	0.0803213
美国	#7斯马特	#10塔图姆	#13洛佩兹	#14米德尔顿	#5米切尔	193	201	213	203	190	8.09938	200	100	94	122	100	97	102.6	26.8464	23.2668	26.8906	24.2665	26.8698	25.628	12	2	2	1	2.78	57.554	28.777	57.554	0.5	0.5	0	14.3885	14.3885	0	0	0	0	0	0	57.554	57.554	0	0	14.3885	0.2
美国	#7斯马特	#11普拉姆利	#14米德尔顿	#8巴恩斯	#4怀特	193	211	203	203	196	6.27375	201.2	100	116	100	95	88	99.8	26.8464	26.0551	24.2665	23.0532	22.9071	24.6257	12	2	2	1	1.75	182.857	68.5714	91.4286	0.75	0.875	22.8571	45.7143	22.8571	0.5	22.8571	22.8571	0	1	0	0	0	22.8571	0.224719	0	0
美国	#7斯马特	#9布朗	#14米德尔顿	#12特纳	#5米切尔	193	201	203	213	190	8.09938	200	100	103	100	113	97	102.6	26.8464	25.4944	24.2665	24.9069	26.8698	25.6768	12	2	2	1	2.33	85.8369	34.3348	85.8369	0.4	0.5	17.1674	51.5021	34.3348	0.333333	0	0	0	0	0	0	0	0	0	0	0
美国	#7斯马特	#9布朗	#12特纳	#6哈里斯	#5米切尔	193	201	213	198	190	7.97496	199	100	103	113	102	97	103	26.8464	25.4944	24.9069	26.0178	26.8698	26.027	12	2	2	1	2.53	158.103	79.0514	79.0514	1	1	0	0	0	0	0	0	0	0	0	15.8103	15.8103	15.8103	0.2	0	0
美国	#10塔图姆	#15沃克	#14米德尔顿	#8巴恩斯	#5米切尔	201	185	203	203	190	7.47262	196.4	94	83	100	95	97	93.8	23.2668	24.2513	24.2665	23.0532	26.8698	24.3415	13	2	3	0	3.22	124.224	49.6894	74.5342	0.666667	0.833333	24.8447	37.2671	12.4224	0.666667	0	0	0	0	0	49.6894	49.6894	49.6894	0.666667	0	0
美国	#10塔图姆	#15沃克	#12特纳	#8巴恩斯	#5米切尔	201	185	213	203	190	9.91161	198.4	94	83	113	95	97	96.4	23.2668	24.2513	24.9069	23.0532	26.8698	24.4696	12	2	2	1	18.42	69.4897	19.544	65.1466	0.3	0.366667	8.68621	32.5733	23.8871	0.266667	13.0293	13.0293	0	1	6.51466	36.9164	43.4311	8.68621	0.115274	10.8578	0.144092
美国	#15沃克	#13洛佩兹	#14米德尔顿	#8巴恩斯	#5米切尔	185	213	203	203	190	10.0479	198.8	83	122	100	95	97	99.4	24.2513	26.8906	24.2665	23.0532	26.8698	25.0663	12	2	2	1	2.65	90.566	30.1887	75.4717	0.4	0.6	30.1887	45.283	15.0943	0.666667	0	0	0	0	15.0943	0	15.0943	30.1887	0.5	0	0
美国	#15沃克	#9布朗	#14米德尔顿	#8巴恩斯	#6哈里斯	185	201	203	203	198	6.75278	198	83	103	100	95	102	96.6	24.2513	25.4944	24.2665	23.0532	26.0178	24.6166	9	1	4	0	4.92	89.4309	32.5203	65.0407	0.5	0.625	16.2602	32.5203	16.2602	0.5	8.13008	16.2602	8.13008	0.5	8.13008	32.5203	40.6504	24.3902	0.337079	8.13008	0.11236
美国	#15沃克	#9布朗	#12特纳	#6哈里斯	#4怀特	185	201	213	198	196	9.00222	198.6	83	103	113	102	88	97.8	24.2513	25.4944	24.9069	26.0178	22.9071	24.7155	12	2	2	1	2.18	73.3945	36.6972	55.0459	0.666667	0.666667	0	0	0	0	0	0	0	0	0	18.3486	18.3486	18.3486	0.25	18.3486	0.25
美国	#15沃克	#9布朗	#8巴恩斯	#6哈里斯	#5米切尔	185	201	203	198	190	6.82935	195.4	83	103	95	102	97	96	24.2513	25.4944	23.0532	26.0178	26.8698	25.1373	13	2	3	0	11.18	96.6011	28.6225	60.8229	0.470588	0.558824	10.7335	32.2004	21.4669	0.333333	7.15564	7.15564	0	1	7.15564	39.356	46.5116	17.8891	0.251256	14.3113	0.201005
美国	#15沃克	#12特纳	#8巴恩斯	#6哈里斯	#5米切尔	185	213	203	198	190	9.82649	197.8	83	113	95	102	97	98	24.2513	24.9069	23.0532	26.0178	26.8698	25.0198	12	2	2	1	43.07	94.7295	35.2914	67.7966	0.520548	0.623288	13.9308	35.2914	21.3606	0.394737	8.35849	11.1446	2.78616	0.75	9.28721	31.5765	40.8637	20.4319	0.277078	10.2159	0.138539
美国	#13洛佩兹	#11普拉姆利	#9布朗	#14米德尔顿	#4怀特	213	211	201	203	196	6.33719	204.8	122	116	103	100	88	105.8	26.8906	26.0551	25.4944	24.2665	22.9071	25.1228	7	1	2	2	11.75	78.2979	23.8298	64.6809	0.368421	0.394737	3.40426	23.8298	20.4255	0.142857	13.617	23.8298	10.2128	0.571429	3.40426	54.4681	57.8723	17.0213	0.207039	10.2128	0.124224
美国	#13洛佩兹	#14米德尔顿	#8巴恩斯	#6哈里斯	#5米切尔	213	203	203	198	190	7.49933	201.4	122	100	95	102	97	103.2	26.8906	24.2665	23.0532	26.0178	26.8698	25.4196	8	1	3	1	1.35	118.519	59.2593	118.519	0.5	0.5	0	29.6296	29.6296	0	0	0	0	0	0	29.6296	29.6296	59.2593	0.5	0	0
美国	#11普拉姆利	#9布朗	#14米德尔顿	#6哈里斯	#4怀特	211	201	203	198	196	5.1923	201.8	116	103	100	102	88	101.8	26.0551	25.4944	24.2665	26.0178	22.9071	24.9482	8	1	3	1	4.58	87.3362	26.2009	87.3362	0.3	0.35	8.73362	17.4672	8.73362	0.5	8.73362	26.2009	17.4672	0.333333	17.4672	17.4672	34.9345	34.9345	0.427807	0	0
美国	#11普拉姆利	#9布朗	#14米德尔顿	#6哈里斯	#5米切尔	211	201	203	198	190	6.82935	200.6	116	103	100	102	97	103.6	26.0551	25.4944	24.2665	26.0178	26.8698	25.7407	8	1	3	1	2.03	98.5222	39.4089	59.1133	0.666667	0.833333	19.7044	39.4089	19.7044	0.5	0	0	0	0	0	59.1133	59.1133	39.4089	0.4	39.4089	0.4
美国	#9布朗	#12特纳	#8巴恩斯	#6哈里斯	#5米切尔	201	213	203	198	190	7.45654	201	103	113	95	102	97	102	25.4944	24.9069	23.0532	26.0178	26.8698	25.2684	8	1	3	1	4.78	125.523	33.4728	50.2092	0.666667	0.75	8.3682	25.1046	16.7364	0.333333	50.2092	66.9456	16.7364	0.75	0	33.4728	33.4728	33.4728	0.344828	16.7364	0.172414
美国	#14米德尔顿	#12特纳	#8巴恩斯	#4怀特	#5米切尔	203	213	203	196	190	7.7201	201	100	113	95	88	97	98.6	24.2665	24.9069	23.0532	22.9071	26.8698	24.4007	12	2	2	1	4.98	32.1285	8.03213	48.1928	0.166667	0.166667	0	8.03213	8.03213	0	0	16.0643	16.0643	0	0	32.1285	32.1285	16.0643	0.224719	16.0643	0.224719
美国	#14米德尔顿	#8巴恩斯	#6哈里斯	#4怀特	#5米切尔	203	203	198	196	190	4.85798	198	100	95	102	88	97	96.4	24.2665	23.0532	26.0178	22.9071	26.8698	24.6229	13	2	3	0	2.83	70.6714	28.2686	70.6714	0.4	0.4	0	28.2686	28.2686	0	14.1343	14.1343	0	1	14.1343	42.4028	56.5371	0	0	0	0
美国	#12特纳	#8巴恩斯	#6哈里斯	#4怀特	#5米切尔	213	203	198	196	190	7.7201	200	113	95	102	88	97	99	24.9069	23.0532	26.0178	22.9071	26.8698	24.751	12	2	2	1	11.25	88.8889	28.4444	56.8889	0.5	0.6875	21.3333	28.4444	7.11111	0.75	10.6667	14.2222	3.55556	0.75	7.11111	28.4444	35.5556	28.4444	0.425532	10.6667	0.159574
塞尔维亚	#22米西奇	#23古德里奇	#15约基奇	#11卢西奇	#8别利察	195	196	209	204	209	6.08605	202.6	91	91	113	96	106	99.4	23.9316	23.688	25.8694	23.0681	24.2668	24.1648	10	2	0	3	3.55	112.676	33.8028	45.0704	0.75	0.75	0	0	0	0	45.0704	45.0704	0	1	0	22.5352	22.5352	11.2676	0.128205	22.5352	0.25641
塞尔维亚	#22米西奇	#15约基奇	#11卢西奇	#8别利察	#24约维奇	195	209	204	209	196	6.08605	202.6	91	113	96	106	94	100	23.9316	25.8694	23.0681	24.2668	24.469	24.321	10	2	0	3	2.42	33.0579	0	33.0579	0	0	0	33.0579	33.0579	0	0	0	0	0	0	0	0	16.5289	0.25	33.0579	0.5
塞尔维亚	#22米西奇	#7博格达诺维奇	#11卢西奇	#8别利察	#24约维奇	195	197	204	209	196	5.41849	200.2	91	93	96	106	94	96	23.9316	23.9635	23.0681	24.2668	24.469	23.9398	11	2	1	2	3.02	119.205	26.4901	79.4702	0.333333	0.416667	13.245	66.2252	52.9801	0.2	52.9801	52.9801	0	1	26.4901	26.4901	52.9801	13.245	0.147059	13.245	0.147059
塞尔维亚	#23古德里奇	#15约基奇	#7博格达诺维奇	#8别利察	#24约维奇	196	209	197	209	196	6.21611	201.4	91	113	93	106	94	99.4	23.688	25.8694	23.9635	24.2668	24.469	24.4513	11	2	1	2	5.42	95.941	22.1402	51.6605	0.428571	0.5	7.38007	22.1402	14.7601	0.333333	44.2804	59.0406	14.7601	0.75	0	29.5203	29.5203	22.1402	0.238095	14.7601	0.15873
塞尔维亚	#22米西奇	#23古德里奇	#15约基奇	#7博格达诺维奇	#8别利察	195	196	209	197	209	6.4	201.2	91	91	113	93	106	98.8	23.9316	23.688	25.8694	23.9635	24.2668	24.3439	11	2	1	2	2	40	20	60	0.333333	0.333333	0	40	40	0	0	0	0	0	0	20	20	20	0.2	40	0.4
塞尔维亚	#22米西奇	#7博格达诺维奇	#8别利察	#24约维奇	#13拉杜利察	195	197	209	196	213	7.48331	202	91	93	106	94	110	98.8	23.9316	23.9635	24.2668	24.469	24.2456	24.1753	11	2	1	2	3.45	81.1594	11.5942	34.7826	0.333333	0.333333	0	0	0	0	57.971	57.971	0	1	0	34.7826	34.7826	0	0	11.5942	0.16
塞尔维亚	#15约基奇	#21米卢蒂诺夫	#7博格达诺维奇	#8别利察	#24约维奇	209	213	197	209	196	6.93974	204.8	113	116	93	106	94	104.4	25.8694	25.5681	23.9635	24.2668	24.469	24.8274	6	1	1	3	3.12	89.7436	38.4615	76.9231	0.5	0.583333	12.8205	25.641	12.8205	0.5	0	0	0	0	12.8205	25.641	38.4615	12.8205	0.2	0	0
塞尔维亚	#22米西奇	#23古德里奇	#21米卢蒂诺夫	#11卢西奇	#13拉杜利察	195	196	213	204	213	7.83326	204.2	91	91	116	96	110	100.8	23.9316	23.688	25.5681	23.0681	24.2456	24.1003	10	2	0	3	4.05	88.8889	19.7531	29.6296	0.666667	0.666667	0	9.87654	9.87654	0	9.87654	19.7531	9.87654	0.5	0	29.6296	29.6296	39.5062	0.57971	29.6296	0.434783
塞尔维亚	#22米西奇	#8别利察	#13拉杜利察	#51博班	#5西蒙诺维奇	195	209	213	222	203	9.11263	208.4	91	106	110	132	100	107.8	23.9316	24.2668	24.2456	26.7835	24.2665	24.6988	6	1	1	3	3.67	174.387	54.4959	54.4959	1	1.1	10.8992	10.8992	0	1	10.8992	32.6975	21.7984	0.333333	10.8992	32.6975	43.5967	54.4959	0.934579	0	0
塞尔维亚	#23古德里奇	#15约基奇	#11卢西奇	#8别利察	#24约维奇	196	209	204	209	196	5.84466	202.8	91	113	96	106	94	100	23.688	25.8694	23.0681	24.2668	24.469	24.2723	10	2	0	3	2.72	176.471	58.8235	73.5294	0.8	0.9	14.7059	14.7059	0	1	44.1176	44.1176	0	1	0	14.7059	14.7059	58.8235	0.544218	14.7059	0.136054
塞尔维亚	#22米西奇	#23古德里奇	#15约基奇	#21米卢蒂诺夫	#11卢西奇	195	196	209	213	204	7.05975	203.4	91	91	113	116	96	101.4	23.9316	23.688	25.8694	25.5681	23.0681	24.425	10	2	0	3	3.75	64	21.3333	32	0.666667	0.833333	10.6667	10.6667	0	1	10.6667	21.3333	10.6667	0.5	10.6667	10.6667	21.3333	21.3333	0.289855	42.6667	0.57971
塞尔维亚	#22米西奇	#23古德里奇	#14比尔切维奇	#11卢西奇	#13拉杜利察	195	196	210	204	213	7.22772	203.6	91	91	100	96	110	97.6	23.9316	23.688	22.6757	23.0681	24.2456	23.5218	10	2	0	3	3.1	116.129	25.8065	64.5161	0.4	0.4	0	25.8065	25.8065	0	64.5161	64.5161	0	1	25.8065	0	25.8065	12.9032	0.16	12.9032	0.16
塞尔维亚	#22米西奇	#23古德里奇	#14比尔切维奇	#13拉杜利察	#5西蒙诺维奇	195	196	210	213	203	7.22772	203.4	91	91	100	110	100	98.4	23.9316	23.688	22.6757	24.2456	24.2665	23.7615	11	2	1	2	2.95	108.475	27.1186	67.7966	0.4	0.6	27.1186	27.1186	0	1	27.1186	27.1186	0	1	0	13.5593	13.5593	27.1186	0.289855	13.5593	0.144928
塞尔维亚	#23古德里奇	#15约基奇	#7博格达诺维奇	#24约维奇	#5西蒙诺维奇	196	209	197	196	203	5.11468	200.2	91	113	93	94	100	98.2	23.688	25.8694	23.9635	24.469	24.2665	24.4513	12	2	2	1	2.37	84.3882	33.7553	33.7553	1	1.25	16.8776	16.8776	0	1	0	0	0	0	0	16.8776	16.8776	16.8776	0.25	33.7553	0.5
塞尔维亚	#7博格达诺维奇	#14比尔切维奇	#24约维奇	#51博班	#5西蒙诺维奇	197	210	196	222	203	9.60417	205.6	93	100	94	132	100	103.8	23.9635	22.6757	24.469	26.7835	24.2665	24.4317	7	1	2	2	4.37	137.3	45.7666	64.0732	0.714286	0.928571	27.46	36.6133	9.15332	0.75	18.3066	18.3066	0	1	9.15332	27.46	36.6133	45.7666	0.632911	9.15332	0.126582
塞尔维亚	#22米西奇	#7博格达诺维奇	#11卢西奇	#8别利察	#13拉杜利察	195	197	204	209	213	6.85857	203.6	91	93	96	106	110	99.2	23.9316	23.9635	23.0681	24.2668	24.2456	23.8951	6	1	1	3	2.55	141.176	15.6863	15.6863	1	1	0	0	0	0	109.804	125.49	15.6863	0.875	0	15.6863	15.6863	0	0	0	0
塞尔维亚	#15约基奇	#7博格达诺维奇	#11卢西奇	#24约维奇	#5西蒙诺维奇	209	197	204	196	203	4.79166	201.8	113	93	96	94	100	99.2	25.8694	23.9635	23.0681	24.469	24.2665	24.3273	7	1	2	2	2.12	56.6038	18.8679	56.6038	0.333333	0.5	18.8679	56.6038	37.7358	0.333333	0	0	0	0	18.8679	18.8679	37.7358	18.8679	0.25	37.7358	0.5
塞尔维亚	#15约基奇	#7博格达诺维奇	#8别利察	#24约维奇	#5西蒙诺维奇	209	197	209	196	203	5.6	202.8	113	93	106	94	100	101.2	25.8694	23.9635	24.2668	24.469	24.2665	24.567	7	1	2	2	7.03	136.558	45.5192	56.899	0.8	1	22.7596	28.4495	5.6899	0.8	11.3798	11.3798	0	1	0	11.3798	11.3798	34.1394	0.504202	5.6899	0.0840336
塞尔维亚	#7博格达诺维奇	#11卢西奇	#8别利察	#24约维奇	#13拉杜利察	197	204	209	196	213	6.61513	203.8	93	96	106	94	110	99.8	23.9635	23.0681	24.2668	24.469	24.2456	24.0026	6	1	1	3	2.77	72.2022	14.4404	43.3213	0.333333	0.333333	0	0	0	0	43.3213	43.3213	0	1	14.4404	0	14.4404	14.4404	0.229885	14.4404	0.229885
塞尔维亚	#22米西奇	#23古德里奇	#7博格达诺维奇	#8别利察	#13拉杜利察	195	196	197	209	213	7.48331	202	91	91	93	106	110	98.2	23.9316	23.688	23.9635	24.2668	24.2456	24.0191	11	2	1	2	6.87	104.803	17.4672	46.5793	0.375	0.375	0	17.4672	17.4672	0	34.9345	34.9345	0	1	5.82242	34.9345	40.7569	23.2897	0.34188	11.6448	0.17094
塞尔维亚	#22米西奇	#23古德里奇	#8别利察	#13拉杜利察	#5西蒙诺维奇	195	196	209	213	203	7.05408	203.2	91	91	106	110	100	99.6	23.9316	23.688	24.2668	24.2456	24.2665	24.0797	11	2	1	2	3.53	33.9943	0	22.6629	0	0	0	11.3314	11.3314	0	33.9943	45.3258	11.3314	0.75	0	22.6629	22.6629	0	0	22.6629	0.344828
塞尔维亚	#23古德里奇	#15约基奇	#24约维奇	#13拉杜利察	#5西蒙诺维奇	196	209	196	213	203	6.82935	203.4	91	113	94	110	100	101.6	23.688	25.8694	24.469	24.2456	24.2665	24.5077	11	2	1	2	5.95	114.286	33.6134	60.5042	0.555556	0.611111	6.72269	6.72269	0	1	40.3361	53.7815	13.4454	0.75	6.72269	40.3361	47.0588	26.8908	0.31746	6.72269	0.0793651
塞尔维亚	#15约基奇	#21米卢蒂诺夫	#7博格达诺维奇	#24约维奇	#5西蒙诺维奇	209	213	197	196	203	6.62118	203.6	113	116	93	94	100	103.2	25.8694	25.5681	23.9635	24.469	24.2665	24.8273	7	1	2	2	16.1	104.348	27.3292	69.5652	0.392857	0.482143	12.4224	34.7826	22.3602	0.357143	7.45342	7.45342	0	1	14.9068	34.7826	49.6894	27.3292	0.471092	0	0
塞尔维亚	#15约基奇	#7博格达诺维奇	#11卢西奇	#24约维奇	#13拉杜利察	209	197	204	196	213	6.61513	203.8	113	93	96	94	110	101.2	25.8694	23.9635	23.0681	24.469	24.2456	24.3231	6	1	1	3	7.92	65.6566	25.2525	80.8081	0.3125	0.3125	0	20.202	20.202	0	5.05051	5.05051	0	1	25.2525	30.303	55.5556	15.1515	0.194175	20.202	0.2589
塞尔维亚	#15约基奇	#7博格达诺维奇	#24约维奇	#13拉杜利察	#5西蒙诺维奇	209	197	196	213	203	6.62118	203.6	113	93	94	110	100	102	25.8694	23.9635	24.469	24.2456	24.2665	24.5628	7	1	2	2	4.35	174.713	64.3678	82.7586	0.777778	0.944444	27.5862	27.5862	0	1	18.3908	18.3908	0	1	9.1954	18.3908	27.5862	45.977	0.458716	18.3908	0.183486
塞尔维亚	#21米卢蒂诺夫	#7博格达诺维奇	#11卢西奇	#8别利察	#24约维奇	213	197	204	209	196	6.61513	203.8	116	93	96	106	94	101	25.5681	23.9635	23.0681	24.2668	24.469	24.2671	6	1	1	3	5.07	142.012	39.4477	63.1164	0.625	0.75	15.7791	31.5582	15.7791	0.5	31.5582	31.5582	0	1	15.7791	23.6686	39.4477	23.6686	0.384615	0	0
塞尔维亚	#22米西奇	#15约基奇	#21米卢蒂诺夫	#11卢西奇	#24约维奇	195	209	213	204	196	7.05975	203.4	91	113	116	96	94	102	23.9316	25.8694	25.5681	23.0681	24.469	24.5812	10	2	0	3	2.37	151.899	16.8776	33.7553	0.5	0.75	16.8776	16.8776	0	1	101.266	101.266	0	1	0	16.8776	16.8776	16.8776	0.212766	0	0
塞尔维亚	#22米西奇	#15约基奇	#7博格达诺维奇	#11卢西奇	#8别利察	195	209	197	204	209	5.87878	202.8	91	113	93	96	106	99.8	23.9316	25.8694	23.9635	23.0681	24.2668	24.2199	6	1	1	3	5.08	94.4882	39.3701	62.9921	0.625	0.6875	7.87402	15.748	7.87402	0.5	7.87402	7.87402	0	1	0	0	0	23.622	0.31746	7.87402	0.10582
塞尔维亚	#22米西奇	#15约基奇	#7博格达诺维奇	#8别利察	#24约维奇	195	209	197	209	196	6.4	201.2	91	113	93	106	94	99.4	23.9316	25.8694	23.9635	24.2668	24.469	24.5001	11	2	1	2	2.53	110.672	31.6206	47.4308	0.666667	0.666667	0	15.8103	15.8103	0	47.4308	63.2411	15.8103	0.75	0	15.8103	15.8103	15.8103	0.208333	0	0
塞尔维亚	#22米西奇	#21米卢蒂诺夫	#7博格达诺维奇	#11卢西奇	#8别利察	195	213	197	204	209	6.85857	203.6	91	116	93	96	106	100.4	23.9316	25.5681	23.9635	23.0681	24.2668	24.1596	6	1	1	3	5.98	60.2007	0	40.1338	0	0	0	13.3779	13.3779	0	20.0669	26.7559	6.68896	0.75	0	6.68896	6.68896	13.3779	0.227273	6.68896	0.113636
塞尔维亚	#22米西奇	#21米卢蒂诺夫	#11卢西奇	#8别利察	#24约维奇	195	213	204	209	196	7.05975	203.4	91	116	96	106	94	100.6	23.9316	25.5681	23.0681	24.2668	24.469	24.2607	10	2	0	3	2.2	0	0	54.5455	0	0	0	36.3636	36.3636	0	0	0	0	0	0	36.3636	36.3636	0	0	18.1818	0.25
塞尔维亚	#22米西奇	#7博格达诺维奇	#11卢西奇	#8别利察	#51博班	195	197	204	209	222	9.6871	205.4	91	93	96	106	132	103.6	23.9316	23.9635	23.0681	24.2668	26.7835	24.4027	6	1	1	3	5.22	91.954	22.9885	38.3142	0.6	0.7	7.66284	22.9885	15.3257	0.333333	7.66284	22.9885	15.3257	0.333333	7.66284	7.66284	15.3257	38.3142	0.598802	22.9885	0.359281
塞尔维亚	#22米西奇	#7博格达诺维奇	#8别利察	#51博班	#5西蒙诺维奇	195	197	209	222	203	9.7242	205.2	91	93	106	132	100	104.4	23.9316	23.9635	24.2668	26.7835	24.2665	24.6424	7	1	2	2	3.52	90.9091	34.0909	68.1818	0.5	0.666667	22.7273	45.4545	22.7273	0.5	0	0	0	0	0	56.8182	56.8182	11.3636	0.142857	11.3636	0.142857
塞尔维亚	#22米西奇	#11卢西奇	#8别利察	#24约维奇	#51博班	195	204	209	196	222	9.86712	205.2	91	96	106	94	132	103.8	23.9316	23.0681	24.2668	24.469	26.7835	24.5038	10	2	0	3	3.7	108.108	32.4324	54.0541	0.6	0.8	21.6216	21.6216	0	1	21.6216	43.2432	21.6216	0.5	0	32.4324	32.4324	21.6216	0.294118	0	0
塞尔维亚	#15约基奇	#21米卢蒂诺夫	#7博格达诺维奇	#11卢西奇	#24约维奇	209	213	197	204	196	6.61513	203.8	113	116	93	96	94	102.4	25.8694	25.5681	23.9635	23.0681	24.469	24.5876	6	1	1	3	35.08	93.5006	29.6465	47.8905	0.619048	0.761905	13.683	25.0855	11.4025	0.545455	9.12201	12.5428	3.42075	0.727273	4.561	26.2258	30.7868	28.5063	0.454959	13.683	0.21838
塞尔维亚	#22米西奇	#23古德里奇	#15约基奇	#21米卢蒂诺夫	#5西蒙诺维奇	195	196	209	213	203	7.05408	203.2	91	91	113	116	100	102.2	23.9316	23.688	25.8694	25.5681	24.2665	24.6647	11	2	1	2	4.03	99.2556	19.8511	49.6278	0.4	0.5	9.92556	19.8511	9.92556	0.5	29.7767	39.7022	9.92556	0.75	0	29.7767	29.7767	29.7767	0.441176	0	0
塞尔维亚	#22米西奇	#23古德里奇	#15约基奇	#8别利察	#5西蒙诺维奇	195	196	209	209	203	6.0531	202.4	91	91	113	106	100	100.2	23.9316	23.688	25.8694	24.2668	24.2665	24.4045	11	2	1	2	4.08	98.0392	29.4118	58.8235	0.5	0.666667	19.6078	29.4118	9.80392	0.666667	0	0	0	0	0	19.6078	19.6078	29.4118	0.5	0	0
塞尔维亚	#22米西奇	#23古德里奇	#21米卢蒂诺夫	#8别利察	#5西蒙诺维奇	195	196	213	209	203	7.05408	203.2	91	91	116	106	100	100.8	23.9316	23.688	25.5681	24.2668	24.2665	24.3442	11	2	1	2	10.33	69.6999	19.3611	46.4666	0.416667	0.458333	3.87222	23.2333	19.3611	0.166667	27.1055	38.7222	11.6167	0.7	3.87222	19.3611	23.2333	15.4889	0.186047	23.2333	0.27907
塞尔维亚	#22米西奇	#23古德里奇	#14比尔切维奇	#51博班	#5西蒙诺维奇	195	196	210	222	203	9.98799	205.2	91	91	100	132	100	102.8	23.9316	23.688	22.6757	26.7835	24.2665	24.2691	11	2	1	2	7.83	76.6284	20.4342	35.7599	0.571429	0.571429	0	5.10856	5.10856	0	15.3257	20.4342	5.10856	0.75	5.10856	45.977	51.0856	20.4342	0.3125	25.5428	0.390625
塞尔维亚	#22米西奇	#15约基奇	#7博格达诺维奇	#11卢西奇	#51博班	195	209	197	204	222	9.6871	205.4	91	113	93	96	132	105	23.9316	25.8694	23.9635	23.0681	26.7835	24.7232	6	1	1	3	2.8	71.4286	14.2857	57.1429	0.25	0.375	14.2857	28.5714	14.2857	0.5	0	0	0	0	14.2857	0	14.2857	14.2857	0.25	14.2857	0.25
塞尔维亚	#22米西奇	#15约基奇	#7博格达诺维奇	#13拉杜利察	#5西蒙诺维奇	195	209	197	213	203	6.85857	203.4	91	113	93	110	100	101.4	23.9316	25.8694	23.9635	24.2456	24.2665	24.4553	7	1	2	2	4.8	116.667	41.6667	50	0.833333	1	16.6667	25	8.33333	0.666667	0	0	0	0	0	33.3333	33.3333	50	0.857143	8.33333	0.142857
塞尔维亚	#22米西奇	#21米卢蒂诺夫	#7博格达诺维奇	#14比尔切维奇	#11卢西奇	195	213	197	210	204	7.02567	203.8	91	116	93	100	96	99.2	23.9316	25.5681	23.9635	22.6757	23.0681	23.8414	6	1	1	3	4.47	62.6398	26.8456	62.6398	0.428571	0.5	8.94855	44.7427	35.7942	0.2	0	0	0	0	8.94855	26.8456	35.7942	17.8971	0.285714	8.94855	0.142857
塞尔维亚	#23古德里奇	#15约基奇	#14比尔切维奇	#11卢西奇	#24约维奇	196	209	210	204	196	6.0663	203	91	113	100	96	94	98.8	23.688	25.8694	22.6757	23.0681	24.469	23.954	10	2	0	3	2	40	20	60	0.333333	0.333333	0	40	40	0	0	0	0	0	0	80	80	20	0.25	20	0.25
塞尔维亚	#15约基奇	#7博格达诺维奇	#11卢西奇	#8别利察	#24约维奇	209	197	204	209	196	5.62139	203	113	93	96	106	94	100.4	25.8694	23.9635	23.0681	24.2668	24.469	24.3274	6	1	1	3	15.87	105.86	32.7662	78.1348	0.419355	0.516129	15.1229	35.2867	20.1638	0.428571	20.1638	25.2048	5.04096	0.8	17.6434	32.7662	50.4096	25.2048	0.307692	10.0819	0.123077
塞尔维亚	#15约基奇	#7博格达诺维奇	#11卢西奇	#24约维奇	#51博班	209	197	204	196	222	9.4784	205.6	113	93	96	94	132	105.6	25.8694	23.9635	23.0681	24.469	26.7835	24.8307	6	1	1	3	9.2	108.696	39.1304	73.913	0.529412	0.647059	17.3913	39.1304	21.7391	0.444444	13.0435	13.0435	0	1	8.69565	47.8261	56.5217	34.7826	0.39312	17.3913	0.19656
塞尔维亚	#21米卢蒂诺夫	#7博格达诺维奇	#14比尔切维奇	#11卢西奇	#24约维奇	213	197	210	204	196	6.78233	204	116	93	100	96	94	99.8	25.5681	23.9635	22.6757	23.0681	24.469	23.9489	6	1	1	3	8.42	90.2613	23.753	42.7553	0.555556	0.777778	19.0024	33.2542	14.2518	0.571429	23.753	38.0048	14.2518	0.625	0	38.0048	38.0048	19.0024	0.25641	14.2518	0.192308
塞尔维亚	#7博格达诺维奇	#14比尔切维奇	#11卢西奇	#24约维奇	#51博班	197	210	204	196	222	9.55824	205.8	93	100	96	94	132	103	23.9635	22.6757	23.0681	24.469	26.7835	24.192	6	1	1	3	8.02	99.7506	24.9377	39.9002	0.625	0.75	9.97506	19.9501	9.97506	0.5	9.97506	9.97506	0	1	0	39.9002	39.9002	24.9377	0.359712	24.9377	0.359712
塞尔维亚	#7博格达诺维奇	#11卢西奇	#8别利察	#24约维奇	#51博班	197	204	209	196	222	9.4784	205.6	93	96	106	94	132	104.2	23.9635	23.0681	24.2668	24.469	26.7835	24.5102	6	1	1	3	4.38	109.589	18.2648	63.9269	0.285714	0.428571	18.2648	45.6621	27.3973	0.4	36.5297	45.6621	9.13242	0.8	9.13242	18.2648	27.3973	18.2648	0.177778	27.3973	0.266667
委内瑞拉	#14 鲁伊兹	#43内斯托-科尔梅纳雷斯	#21德怀特-刘易斯	#19海斯勒-古伦特	#10何塞-瓦尔加斯	202	203	198	183	196	7.17217	196.4	98	107	98	95	92	98	24.0173	25.9652	24.9974	28.3675	23.9484	25.4592	13	2	3	0	3.93	40.7125	20.3562	61.0687	0.333333	0.333333	0	10.1781	10.1781	0	0	0	0	0	30.5344	20.3562	50.8906	0	0	30.5344	0.5
委内瑞拉	#14 鲁伊兹	#23迈克尔-卡雷拉	#19海斯勒-古伦特	#13安东尼-佩雷兹	#7约霍曼-萨莫拉	202	196	183	205	196	7.55248	196.4	98	98	95	102	93	97.2	24.0173	25.5102	28.3675	24.2713	24.2087	25.275	15	3	1	1	2.2	145.455	54.5455	90.9091	0.6	0.7	18.1818	36.3636	18.1818	0.5	18.1818	36.3636	18.1818	0.5	18.1818	0	18.1818	18.1818	0.204082	0	0
委内瑞拉	#14 鲁伊兹	#23迈克尔-卡雷拉	#5格雷戈里-瓦尔加斯	#13安东尼-佩雷兹	#7约霍曼-萨莫拉	202	196	180	205	196	8.63481	195.8	98	98	78	102	93	93.8	24.0173	25.5102	24.0741	24.2713	24.2087	24.4163	15	3	1	1	1.9	63.1579	21.0526	84.2105	0.25	0.25	0	42.1053	42.1053	0	21.0526	21.0526	0	1	0	21.0526	21.0526	21.0526	0.224719	0	0
委内瑞拉	#9佩德罗-克里奥	#43内斯托-科尔梅纳雷斯	#19海斯勒-古伦特	#5格雷戈里-瓦尔加斯	#11路易斯-贝瑟米	186	203	183	180	200	9.30806	190.4	82	107	95	78	95	91.4	23.7022	25.9652	28.3675	24.0741	23.75	25.1718	16	3	2	0	2.13	112.676	37.5587	93.8967	0.4	0.6	37.5587	56.338	18.7793	0.666667	0	0	0	0	18.7793	37.5587	56.338	37.5587	0.5	0	0
委内瑞拉	#43内斯托-科尔梅纳雷斯	#21德怀特-刘易斯	#5格雷戈里-瓦尔加斯	#10何塞-瓦尔加斯	#11路易斯-贝瑟米	203	198	180	196	200	8.0399	195.4	107	98	78	92	95	94	25.9652	24.9974	24.0741	23.9484	23.75	24.547	13	2	3	0	6.48	92.5926	30.8642	61.7284	0.5	0.55	6.17284	24.6914	18.5185	0.25	24.6914	30.8642	6.17284	0.8	6.17284	18.5185	24.6914	12.3457	0.163265	6.17284	0.0816327
委内瑞拉	#43内斯托-科尔梅纳雷斯	#19海斯勒-古伦特	#5格雷戈里-瓦尔加斯	#10何塞-瓦尔加斯	#11路易斯-贝瑟米	203	183	180	196	200	9.22171	192.4	107	95	78	92	95	93.4	25.9652	28.3675	24.0741	23.9484	23.75	25.221	16	3	2	0	4.43	45.1467	18.0587	99.3228	0.181818	0.227273	9.02935	27.088	18.0587	0.333333	0	0	0	0	27.088	27.088	54.1761	9.02935	0.125	0	0
委内瑞拉	#9佩德罗-克里奥	#43内斯托-科尔梅纳雷斯	#23迈克尔-卡雷拉	#5格雷戈里-瓦尔加斯	#7约霍曼-萨莫拉	186	203	196	180	196	8.15843	192.2	82	107	98	78	93	91.6	23.7022	25.9652	25.5102	24.0741	24.2087	24.6921	18	4	1	0	7.33	43.6562	16.3711	76.3984	0.214286	0.214286	0	32.7422	32.7422	0	10.9141	10.9141	0	1	21.8281	10.9141	32.7422	5.45703	0.0840336	5.45703	0.0840336
委内瑞拉	#14米格尔-路易斯	#43内斯托-科尔梅纳雷斯	#21德怀特-刘易斯	#19海斯勒-古伦特	#13安东尼-佩雷兹	202	203	198	183	205	7.93473	198.2	98	107	98	95	102	100	24.0173	25.9652	24.9974	28.3675	24.2713	25.5237	8	1	3	1	4.38	73.0594	27.3973	54.7945	0.5	0.5	0	27.3973	27.3973	0	18.2648	27.3973	9.13242	0.666667	9.13242	27.3973	36.5297	18.2648	0.193237	36.5297	0.386473
委内瑞拉	#43内斯托-科尔梅纳雷斯	#21德怀特-刘易斯	#23迈克尔-卡雷拉	#19海斯勒-古伦特	#10何塞-瓦尔加斯	203	198	196	183	196	6.61513	195.2	107	98	98	95	92	98	25.9652	24.9974	25.5102	28.3675	23.9484	25.7577	16	3	2	0	2.15	74.4186	37.2093	74.4186	0.5	0.5	0	18.6047	18.6047	0	0	0	0	0	0	37.2093	37.2093	18.6047	0.2	18.6047	0.2
委内瑞拉	#21德怀特-刘易斯	#23迈克尔-卡雷拉	#19海斯勒-古伦特	#7约霍曼-萨莫拉	#11路易斯-贝瑟米	198	196	183	196	200	5.98665	194.6	98	98	95	93	95	95.8	24.9974	25.5102	28.3675	24.2087	23.75	25.3668	16	3	2	0	1.38	57.971	28.9855	86.9565	0.333333	0.333333	0	0	0	0	0	0	0	0	0	57.971	57.971	28.9855	0.25	28.9855	0.25
委内瑞拉	#14米格尔-路易斯	#43内斯托-科尔梅纳雷斯	#21德怀特-刘易斯	#19海斯勒-古伦特	#7约霍曼-萨莫拉	202	203	198	183	196	7.17217	196.4	98	107	98	95	93	98.2	24.0173	25.9652	24.9974	28.3675	24.2087	25.5112	13	2	3	0	7.47	37.4833	16.0643	32.1285	0.5	0.583333	5.35475	16.0643	10.7095	0.333333	0	0	0	0	5.35475	21.419	26.7738	5.35475	0.142857	10.7095	0.285714
委内瑞拉	#43内斯托-科尔梅纳雷斯	#19海斯勒-古伦特	#5格雷戈里-瓦尔加斯	#7约霍曼-萨莫拉	#15温蒂-格拉特罗尔	203	183	180	196	204	9.98799	193.2	107	95	78	93	110	96.6	25.9652	28.3675	24.0741	24.2087	26.4321	25.8095	15	3	1	1	2.23	89.6861	35.8744	107.623	0.333333	0.416667	17.9372	35.8744	17.9372	0.5	0	0	0	0	53.8117	35.8744	89.6861	17.9372	0.25	17.9372	0.25
委内瑞拉	#9佩德罗-克里奥	#14米格尔-路易斯	#43内斯托-科尔梅纳雷斯	#23迈克尔-卡雷拉	#19海斯勒-古伦特	186	202	203	196	183	8.17313	194	82	98	107	98	95	96	23.7022	24.0173	25.9652	25.5102	28.3675	25.5125	16	3	2	0	2.33	137.339	34.3348	68.6695	0.5	0.5	0	17.1674	17.1674	0	68.6695	68.6695	0	1	17.1674	17.1674	34.3348	0	0	0	0
委内瑞拉	#9佩德罗-克里奥	#23迈克尔-卡雷拉	#5格雷戈里-瓦尔加斯	#10何塞-瓦尔加斯	#11路易斯-贝瑟米	186	196	180	196	200	7.41889	191.6	82	98	78	92	95	89	23.7022	25.5102	24.0741	23.9484	23.75	24.197	18	4	1	0	2.27	70.4846	35.2423	52.8634	0.666667	0.666667	0	17.6211	17.6211	0	0	17.6211	17.6211	0	0	17.6211	17.6211	0	0	17.6211	0.224719
委内瑞拉	#9佩德罗-克里奥	#23迈克尔-卡雷拉	#5格雷戈里-瓦尔加斯	#7约霍曼-萨莫拉	#11路易斯-贝瑟米	186	196	180	196	200	7.41889	191.6	82	98	78	93	95	89.2	23.7022	25.5102	24.0741	24.2087	23.75	24.249	18	4	1	0	4.03	59.5533	29.7767	99.2556	0.3	0.3	0	29.7767	29.7767	0	0	0	0	0	29.7767	29.7767	59.5533	0	0	0	0
委内瑞拉	#14米格尔-路易斯	#21德怀特-刘易斯	#23迈克尔-卡雷拉	#19海斯勒-古伦特	#7约霍曼-萨莫拉	202	198	196	183	196	6.38749	195	98	98	98	95	93	96.4	24.0173	24.9974	25.5102	28.3675	24.2087	25.4202	16	3	2	0	4.85	74.2268	32.9897	74.2268	0.444444	0.5	8.24742	24.7423	16.4948	0.333333	0	0	0	0	16.4948	24.7423	41.2371	24.7423	0.428571	0	0
委内瑞拉	#14米格尔-路易斯	#21德怀特-刘易斯	#19海斯勒-古伦特	#7约霍曼-萨莫拉	#11路易斯-贝瑟米	202	198	183	196	200	6.70522	195.8	98	98	95	93	95	95.8	24.0173	24.9974	28.3675	24.2087	23.75	25.0682	13	2	3	0	4.68	68.3761	25.641	59.8291	0.428571	0.571429	17.094	25.641	8.54701	0.666667	0	0	0	0	0	17.094	17.094	17.094	0.222222	17.094	0.222222
委内瑞拉	#43内斯托-科尔梅纳雷斯	#23迈克尔-卡雷拉	#19海斯勒-古伦特	#5格雷戈里-瓦尔加斯	#7约霍曼-萨莫拉	203	196	183	180	196	8.68562	191.6	107	98	95	78	93	94.2	25.9652	25.5102	28.3675	24.0741	24.2087	25.6251	18	4	1	0	5.33	120.075	30.0188	82.5516	0.363636	0.363636	0	0	0	0	60.0375	75.0469	15.0094	0.8	30.0188	45.0281	75.0469	7.50469	0.0740741	15.0094	0.148148
委内瑞拉	#9佩德罗-克里奥	#23迈克尔-卡雷拉	#5格雷戈里-瓦尔加斯	#7约霍曼-萨莫拉	#15温蒂-格拉特罗尔	186	196	180	196	204	8.42852	192.4	82	98	78	93	110	92.2	23.7022	25.5102	24.0741	24.2087	26.4321	24.7854	17	4	0	1	16.32	66.1765	19.6078	56.3725	0.347826	0.413043	7.35294	29.4118	22.0588	0.25	14.7059	19.6078	4.90196	0.75	14.7059	26.9608	41.6667	14.7059	0.234375	12.2549	0.195312
委内瑞拉	#14米格尔-路易斯	#43内斯托-科尔梅纳雷斯	#21德怀特-刘易斯	#19海斯勒-古伦特	#10何塞-瓦尔加斯	202	203	198	183	196	7.17217	196.4	98	107	98	95	92	98	24.0173	25.9652	24.9974	28.3675	23.9484	25.4592	13	2	3	0	38.08	77.7311	33.6134	65.1261	0.516129	0.596774	10.5042	23.1092	12.605	0.454545	0	0	0	0	7.35294	24.1597	31.5126	21.0084	0.31746	8.40336	0.126984
委内瑞拉	#14米格尔-路易斯	#43内斯托-科尔梅纳雷斯	#19海斯勒-古伦特	#5格雷戈里-瓦尔加斯	#10何塞-瓦尔加斯	202	203	183	180	196	9.57914	192.8	98	107	95	78	92	94	24.0173	25.9652	28.3675	24.0741	23.9484	25.2745	16	3	2	0	9.63	45.6906	20.7684	53.9979	0.384615	0.423077	4.15369	20.7684	16.6147	0.2	0	0	0	0	12.4611	12.4611	24.9221	8.30737	0.133333	20.7684	0.333333
西班牙	#8里巴斯	#23卢尔	#18奥利奥拉	#41J-埃尔南戈麦斯	#5费尔南德斯	196	192	205	205	196	5.26878	198.8	95	93	107	104	84	96.6	24.7293	25.2279	25.461	24.7472	21.8659	24.4062	14	3	0	2	2.45	114.286	48.9796	65.3061	0.75	0.875	16.3265	32.6531	16.3265	0.5	0	0	0	0	0	16.3265	16.3265	0	0	16.3265	0.2
西班牙	#8里巴斯	#23卢尔	#41J-埃尔南戈麦斯	#5费尔南德斯	#13加索尔	196	192	205	196	215	8.2801	200.8	95	93	104	84	116	98.4	24.7293	25.2279	24.7472	21.8659	25.0946	24.333	14	3	0	2	3.35	107.463	47.7612	47.7612	1	1.125	11.9403	11.9403	0	1	0	0	0	0	0	35.8209	35.8209	23.8806	0.285714	35.8209	0.428571
西班牙	#14W-埃尔南戈麦斯	#8里巴斯	#23卢尔	#10克莱弗	#9卢比奥	209	196	192	207	193	7.17217	199.4	109	95	93	102	86	97	24.9536	24.7293	25.2279	23.8045	23.0879	24.3606	14	3	0	2	3.2	50	12.5	50	0.25	0.25	0	25	25	0	25	25	0	1	12.5	12.5	25	0	0	12.5	0.204082
西班牙	#14W-埃尔南戈麦斯	#8里巴斯	#23卢尔	#18奥利奥拉	#9卢比奥	209	196	192	205	193	6.78233	199	109	95	93	107	86	98	24.9536	24.7293	25.2279	25.461	23.0879	24.6919	14	3	0	2	2.52	47.619	15.873	63.4921	0.25	0.25	0	15.873	15.873	0	15.873	31.746	15.873	0.5	31.746	31.746	63.4921	15.873	0.204082	31.746	0.408163
西班牙	#23卢尔	#10克莱弗	#41J-埃尔南戈麦斯	#5费尔南德斯	#13加索尔	192	207	205	196	215	8.17313	203	93	102	104	84	116	99.8	25.2279	23.8045	24.7472	21.8659	25.0946	24.148	10	2	0	3	3.78	63.4921	21.164	63.4921	0.333333	0.333333	0	31.746	31.746	0	21.164	21.164	0	1	10.582	10.582	21.164	0	0	0	0
西班牙	#23卢尔	#41J-埃尔南戈麦斯	#5费尔南德斯	#9卢比奥	#13加索尔	192	205	196	193	215	8.70402	200.2	93	104	84	86	116	96.6	25.2279	24.7472	21.8659	23.0879	25.0946	24.0047	14	3	0	2	1.92	104.167	41.6667	83.3333	0.5	0.5	0	0	0	0	20.8333	20.8333	0	1	0	20.8333	20.8333	20.8333	0.183486	20.8333	0.183486
西班牙	#14W-埃尔南戈麦斯	#8里巴斯	#23卢尔	#10克莱弗	#5费尔南德斯	209	196	192	207	196	6.72309	200	109	95	93	102	84	96.6	24.9536	24.7293	25.2279	23.8045	21.8659	24.1162	14	3	0	2	11.23	103.295	32.057	67.6759	0.473684	0.578947	14.2476	39.1808	24.9332	0.363636	10.6857	10.6857	0	1	10.6857	28.4951	39.1808	24.9332	0.381471	3.56189	0.0544959
西班牙	#14W-埃尔南戈麦斯	#8里巴斯	#23卢尔	#10克莱弗	#13加索尔	209	196	192	207	215	8.51822	203.8	109	95	93	102	116	103	24.9536	24.7293	25.2279	23.8045	25.0946	24.762	10	2	0	3	3.35	59.7015	23.8806	59.7015	0.4	0.5	11.9403	35.8209	23.8806	0.333333	0	0	0	0	0	23.8806	23.8806	11.9403	0.166667	11.9403	0.166667
西班牙	#8里巴斯	#23卢尔	#10克莱弗	#9卢比奥	#13加索尔	196	192	207	193	215	8.95768	200.6	95	93	102	86	116	98.4	24.7293	25.2279	23.8045	23.0879	25.0946	24.3888	14	3	0	2	5.62	71.1744	21.3523	56.9395	0.375	0.375	0	7.11744	7.11744	0	28.4698	35.5872	7.11744	0.8	14.2349	14.2349	28.4698	14.2349	0.195122	14.2349	0.195122
西班牙	#14W-埃尔南戈麦斯	#8里巴斯	#23卢尔	#10克莱弗	#41J-埃尔南戈麦斯	209	196	192	207	205	6.61513	201.8	109	95	93	102	104	100.6	24.9536	24.7293	25.2279	23.8045	24.7472	24.6925	10	2	0	3	7.68	46.875	15.625	52.0833	0.3	0.3	0	10.4167	10.4167	0	15.625	26.0417	10.4167	0.6	10.4167	20.8333	31.25	5.20833	0.0655738	26.0417	0.327869
西班牙	#14W-埃尔南戈麦斯	#8里巴斯	#10克莱弗	#5费尔南德斯	#9卢比奥	209	196	207	196	193	6.49307	200.2	109	95	102	84	86	95.2	24.9536	24.7293	23.8045	21.8659	23.0879	23.6882	14	3	0	2	2.73	87.9121	29.304	43.956	0.666667	1	29.304	29.304	0	1	0	0	0	0	0	14.652	14.652	29.304	0.5	14.652	0.25
西班牙	#8里巴斯	#23卢尔	#10克莱弗	#41J-埃尔南戈麦斯	#13加索尔	196	192	207	205	215	8.17313	203	95	93	102	104	116	102	24.7293	25.2279	23.8045	24.7472	25.0946	24.7207	10	2	0	3	4.77	75.4717	16.7715	41.9287	0.4	0.4	0	16.7715	16.7715	0	25.1572	33.543	8.38574	0.75	0	16.7715	16.7715	8.38574	0.113636	16.7715	0.227273
西班牙	#8里巴斯	#10克莱弗	#5费尔南德斯	#9卢比奥	#13加索尔	196	207	196	193	215	8.30903	201.4	95	102	84	86	116	96.6	24.7293	23.8045	21.8659	23.0879	25.0946	23.7164	14	3	0	2	7.8	56.4103	15.3846	66.6667	0.230769	0.307692	10.2564	35.8974	25.641	0.285714	15.3846	20.5128	5.12821	0.75	5.12821	15.3846	20.5128	15.3846	0.202703	5.12821	0.0675676
西班牙	#1科罗姆	#10克莱弗	#41J-埃尔南戈麦斯	#5费尔南德斯	#13加索尔	188	207	205	196	215	9.32523	202.2	88	102	104	84	116	98.8	24.8981	23.8045	24.7472	21.8659	25.0946	24.0821	10	2	0	3	1.4	85.7143	28.5714	85.7143	0.333333	0.333333	0	28.5714	28.5714	0	28.5714	28.5714	0	1	28.5714	57.1429	85.7143	0	0	57.1429	0.449438
西班牙	#1科罗姆	#41J-埃尔南戈麦斯	#5费尔南德斯	#9卢比奥	#13加索尔	188	205	196	193	215	9.56243	199.4	88	104	84	86	116	95.6	24.8981	24.7472	21.8659	23.0879	25.0946	23.9387	14	3	0	2	4.27	65.5738	18.7354	56.2061	0.333333	0.416667	9.36768	28.103	18.7354	0.333333	18.7354	18.7354	0	1	0	18.7354	18.7354	9.36768	0.126582	9.36768	0.126582
西班牙	#14W-埃尔南戈麦斯	#8里巴斯	#23卢尔	#10克莱弗	#18奥利奥拉	209	196	192	207	205	6.61513	201.8	109	95	93	102	107	101.2	24.9536	24.7293	25.2279	23.8045	25.461	24.8353	10	2	0	3	2.92	54.7945	27.3973	54.7945	0.5	0.5	0	13.6986	13.6986	0	0	0	0	0	13.6986	41.0959	54.7945	27.3973	0.333333	41.0959	0.5
西班牙	#14W-埃尔南戈麦斯	#8里巴斯	#23卢尔	#18奥利奥拉	#41J-埃尔南戈麦斯	209	196	192	205	205	6.3435	201.4	109	95	93	107	104	101.6	24.9536	24.7293	25.2279	25.461	24.7472	25.0238	10	2	0	3	8.13	98.401	29.5203	59.0406	0.5	0.625	14.7601	29.5203	14.7601	0.5	4.92005	9.8401	4.92005	0.5	9.8401	29.5203	39.3604	14.7601	0.275229	0	0
西班牙	#14W-埃尔南戈麦斯	#23卢尔	#18奥利奥拉	#41J-埃尔南戈麦斯	#9卢比奥	209	192	205	205	193	6.93974	200.8	109	93	107	104	86	99.8	24.9536	25.2279	25.461	24.7472	23.0879	24.6955	10	2	0	3	4	130	50	80	0.625	0.6875	10	30	20	0.333333	20	20	0	1	10	10	20	50	0.632911	0	0
西班牙	#8里巴斯	#23卢尔	#10克莱弗	#5费尔南德斯	#13加索尔	196	192	207	196	215	8.51822	201.2	95	93	102	84	116	98	24.7293	25.2279	23.8045	21.8659	25.0946	24.1444	14	3	0	2	5.62	21.3523	7.11744	35.5872	0.2	0.2	0	21.3523	21.3523	0	7.11744	14.2349	7.11744	0.5	0	21.3523	21.3523	0	0	14.2349	0.253165
西班牙	#23卢尔	#10克莱弗	#5费尔南德斯	#9卢比奥	#13加索尔	192	207	196	193	215	8.95768	200.6	93	102	84	86	116	96.2	25.2279	23.8045	21.8659	23.0879	25.0946	23.8162	14	3	0	2	37.23	105.291	27.9345	54.7945	0.509804	0.607843	10.744	25.7857	15.0416	0.416667	32.2321	41.9017	9.66962	0.769231	5.37201	34.3809	39.7529	21.488	0.279525	8.59522	0.11181
西班牙	#8里巴斯	#23卢尔	#10克莱弗	#18奥利奥拉	#41J-埃尔南戈麦斯	196	192	207	205	205	5.89915	201	95	93	102	107	104	100.2	24.7293	25.2279	23.8045	25.461	24.7472	24.794	10	2	0	3	4.15	48.1928	19.2771	48.1928	0.4	0.4	0	28.9157	28.9157	0	9.63855	19.2771	9.63855	0.5	28.9157	19.2771	48.1928	0	0	19.2771	0.408163
西班牙	#8里巴斯	#23卢尔	#5费尔南德斯	#9卢比奥	#13加索尔	196	192	196	193	215	8.45222	198.4	95	93	84	86	116	94.8	24.7293	25.2279	21.8659	23.0879	25.0946	24.0011	17	4	0	1	1.9	105.263	21.0526	63.1579	0.333333	0.5	21.0526	63.1579	42.1053	0.333333	42.1053	84.2105	42.1053	0.5	21.0526	21.0526	42.1053	0	0	21.0526	0.208333
西班牙	#8里巴斯	#41J-埃尔南戈麦斯	#5费尔南德斯	#9卢比奥	#13加索尔	196	205	196	193	215	8.07465	201	95	104	84	86	116	97	24.7293	24.7472	21.8659	23.0879	25.0946	23.905	14	3	0	2	7.55	116.556	31.7881	42.3841	0.75	0.9375	15.894	26.4901	10.596	0.6	26.4901	31.7881	5.29801	0.833333	5.29801	10.596	15.894	21.1921	0.34188	10.596	0.17094
西班牙	#23卢尔	#18奥利奥拉	#5费尔南德斯	#9卢比奥	#13加索尔	192	205	196	193	215	8.70402	200.2	93	107	84	86	116	97.2	25.2279	25.461	21.8659	23.0879	25.0946	24.1475	14	3	0	2	4.37	91.5332	27.46	36.6133	0.75	0.875	9.15332	18.3066	9.15332	0.5	27.46	54.9199	27.46	0.5	0	36.6133	36.6133	18.3066	0.298507	0	0
西班牙	#22拉巴赛达	#14W-埃尔南戈麦斯	#8里巴斯	#23卢尔	#18奥利奥拉	196	209	196	192	205	6.3435	199.6	93	109	95	93	107	99.4	24.2087	24.9536	24.7293	25.2279	25.461	24.9161	14	3	0	2	8.67	106.113	32.2953	55.3633	0.583333	0.75	18.4544	32.2953	13.8408	0.571429	13.8408	13.8408	0	1	4.61361	32.2953	36.9089	18.4544	0.278746	9.22722	0.139373
西班牙	#22拉巴赛达	#8里巴斯	#10克莱弗	#9卢比奥	#13加索尔	196	196	207	193	215	8.30903	201.4	93	95	102	86	116	98.4	24.2087	24.7293	23.8045	23.0879	25.0946	24.185	14	3	0	2	1.85	129.73	43.2432	64.8649	0.666667	1	43.2432	64.8649	21.6216	0.666667	0	0	0	0	0	21.6216	21.6216	43.2432	0.5	21.6216	0.25
西班牙	#1科罗姆	#33贝兰	#10克莱弗	#9卢比奥	#13加索尔	188	200	207	193	215	9.64572	200.6	88	92	102	86	116	96.8	24.8981	23	23.8045	23.0879	25.0946	23.977	11	2	1	2	3.1	103.226	38.7097	64.5161	0.6	0.8	25.8065	51.6129	25.8065	0.5	0	0	0	0	12.9032	25.8065	38.7097	38.7097	0.75	0	0
西班牙	#1科罗姆	#14W-埃尔南戈麦斯	#23卢尔	#18奥利奥拉	#5费尔南德斯	188	209	192	205	196	7.87401	198	88	109	93	107	84	96.2	24.8981	24.9536	25.2279	25.461	21.8659	24.4813	14	3	0	2	4.22	142.18	37.9147	47.3934	0.8	1.2	37.9147	47.3934	9.47867	0.8	9.47867	18.9573	9.47867	0.5	9.47867	18.9573	28.436	37.9147	0.677966	9.47867	0.169492
西班牙	#33贝兰	#14W-埃尔南戈麦斯	#8里巴斯	#23卢尔	#18奥利奥拉	200	209	196	192	205	6.08605	200.4	92	109	95	93	107	99.2	23	24.9536	24.7293	25.2279	25.461	24.6744	11	2	1	2	8.72	55.0459	22.9358	68.8073	0.333333	0.366667	4.58716	36.6972	32.1101	0.125	4.58716	9.17431	4.58716	0.5	13.7615	32.1101	45.8716	18.3486	0.251572	13.7615	0.188679
西班牙	#14W-埃尔南戈麦斯	#8里巴斯	#23卢尔	#18奥利奥拉	#5费尔南德斯	209	196	192	205	196	6.3435	199.6	109	95	93	107	84	97.6	24.9536	24.7293	25.2279	25.461	21.8659	24.4475	14	3	0	2	13.57	41.2675	20.6338	61.9013	0.333333	0.333333	0	23.5814	23.5814	0	0	0	0	0	11.7907	29.4768	41.2675	11.7907	0.210526	5.89536	0.105263
西班牙	#8里巴斯	#23卢尔	#18奥利奥拉	#41J-埃尔南戈麦斯	#13加索尔	196	192	205	205	215	8.01499	202.6	95	93	107	104	116	103	24.7293	25.2279	25.461	24.7472	25.0946	25.052	10	2	0	3	5.13	62.3782	15.5945	54.5809	0.285714	0.285714	0	15.5945	15.5945	0	15.5945	15.5945	0	1	0	23.3918	23.3918	23.3918	0.337079	7.79727	0.11236
西班牙	#8里巴斯	#10克莱弗	#41J-埃尔南戈麦斯	#9卢比奥	#13加索尔	196	207	205	193	215	7.90949	203.2	95	102	104	86	116	100.6	24.7293	23.8045	24.7472	23.0879	25.0946	24.2927	10	2	0	3	8.32	86.5385	24.0385	52.8846	0.454545	0.545455	9.61538	33.6538	24.0385	0.285714	28.8462	28.8462	0	1	0	9.61538	9.61538	9.61538	0.101523	28.8462	0.304569
西班牙	#23卢尔	#10克莱弗	#41J-埃尔南戈麦斯	#9卢比奥	#13加索尔	192	207	205	193	215	8.75443	202.4	93	102	104	86	116	100.2	25.2279	23.8045	24.7472	23.0879	25.0946	24.3924	10	2	0	3	12.6	85.7143	28.5714	57.1429	0.5	0.611111	12.6984	34.9206	22.2222	0.363636	3.1746	9.52381	6.34921	0.333333	0	31.746	31.746	15.873	0.2457	3.1746	0.04914
西班牙	#10克莱弗	#41J-埃尔南戈麦斯	#5费尔南德斯	#9卢比奥	#13加索尔	207	205	196	193	215	7.90949	203.2	102	104	84	86	116	98.4	23.8045	24.7472	21.8659	23.0879	25.0946	23.72	10	2	0	3	65.92	83.7379	28.5194	62.5	0.456311	0.538835	10.3155	27.9126	17.5971	0.369565	11.5291	13.9563	2.42718	0.826087	8.49515	24.2718	32.767	21.2379	0.283745	14.5631	0.194568
西班牙	#18奥利奥拉	#41J-埃尔南戈麦斯	#5费尔南德斯	#9卢比奥	#13加索尔	205	205	196	193	215	7.75629	202.8	107	104	84	86	116	99.4	25.461	24.7472	21.8659	23.0879	25.0946	24.0513	10	2	0	3	22.22	79.2079	23.4023	66.6067	0.351351	0.364865	1.80018	25.2025	23.4023	0.0714286	23.4023	27.0027	3.60036	0.866667	19.802	34.2034	54.0054	16.2016	0.244898	7.20072	0.108844
希腊	#10科斯塔-斯洛卡斯	#43塔那西斯-阿特托昆博	#15乔治斯-普林泰齐斯	#16科斯塔斯-帕帕尼古拉乌	#8尼克-卡拉西斯	198	201	206	203	198	3.05941	201.2	95	93	109	104	88	97.8	24.2322	23.0192	25.6857	25.2372	22.4467	24.1242	4	0	4	1	0.45	622.222	266.667	355.556	0.75	0.875	88.8889	177.778	88.8889	0.5	0	0	0	0	0	88.8889	88.8889	0	0	0	0
希腊	#10科斯塔-斯洛卡斯	#43塔那西斯-阿特托昆博	#16科斯塔斯-帕帕尼古拉乌	#8尼克-卡拉西斯	#9扬尼斯-博洛西斯	198	201	203	198	215	6.29285	203	95	93	104	88	122	100.4	24.2322	23.0192	25.2372	22.4467	26.3926	24.2656	4	0	4	1	3.43	93.2945	34.9854	69.9708	0.5	0.5	0	11.6618	11.6618	0	23.3236	23.3236	0	1	11.6618	23.3236	34.9854	23.3236	0.338983	0	0
希腊	#5吉安努利斯-拉伦萨基斯	#19伊安尼斯-帕帕佩洛特	#8尼克-卡拉西斯	#9扬尼斯-博洛西斯	#34扬尼斯-阿特托昆博	196	206	198	215	211	7.30479	205.2	91	106	88	122	95	100.4	23.688	24.9788	22.4467	26.3926	21.3382	23.7689	6	1	1	3	2.63	60.8365	15.2091	45.6274	0.333333	0.333333	0	15.2091	15.2091	0	30.4183	60.8365	30.4183	0.5	0	15.2091	15.2091	15.2091	0.208333	0	0
希腊	#21帕纳约蒂斯-瓦西洛普洛斯	#17万格里斯-曼扎里斯	#5吉安努利斯-拉伦萨基斯	#43塔那西斯-阿特托昆博	#15乔治斯-普林泰齐斯	203	196	196	201	206	3.92938	200.4	105	95	91	93	109	98.6	25.4799	24.7293	23.688	23.0192	25.6857	24.5204	12	2	2	1	2.08	0	0	38.4615	0	0	0	19.2308	19.2308	0	0	0	0	0	0	38.4615	38.4615	0	0	57.6923	0.6
希腊	#21帕纳约蒂斯-瓦西洛普洛斯	#17万格里斯-曼扎里斯	#43塔那西斯-阿特托昆博	#15乔治斯-普林泰齐斯	#8尼克-卡拉西斯	203	196	201	206	198	3.54401	200.8	105	95	93	109	88	98	25.4799	24.7293	23.0192	25.6857	22.4467	24.2722	8	1	3	1	4.28	102.804	37.3832	46.729	0.8	0.9	9.34579	18.6916	9.34579	0.5	18.6916	37.3832	18.6916	0.5	0	28.0374	28.0374	18.6916	0.294118	0	0
希腊	#10科斯塔-斯洛卡斯	#19伊安尼斯-帕帕佩洛特	#8尼克-卡拉西斯	#9扬尼斯-博洛西斯	#34扬尼斯-阿特托昆博	198	206	198	215	211	6.82935	205.6	95	106	88	122	95	101.2	24.2322	24.9788	22.4467	26.3926	21.3382	23.8777	2	0	2	3	11	69.0909	25.4545	54.5455	0.466667	0.566667	10.9091	18.1818	7.27273	0.6	7.27273	7.27273	0	1	0	29.0909	29.0909	7.27273	0.10582	10.9091	0.15873
希腊	#10科斯塔-斯洛卡斯	#5吉安努利斯-拉伦萨基斯	#43塔那西斯-阿特托昆博	#16科斯塔斯-帕帕尼古拉乌	#8尼克-卡拉西斯	198	196	201	203	198	2.48193	199.2	95	91	93	104	88	94.2	24.2322	23.688	23.0192	25.2372	22.4467	23.7247	9	1	4	0	1.07	261.682	112.15	112.15	1	1	0	0	0	0	37.3832	74.7664	37.3832	0.5	0	37.3832	37.3832	37.3832	0.204082	37.3832	0.204082
希腊	#10科斯塔-斯洛卡斯	#5吉安努利斯-拉伦萨基斯	#43塔那西斯-阿特托昆博	#16科斯塔斯-帕帕尼古拉乌	#9扬尼斯-博洛西斯	198	196	201	203	215	6.65132	202.6	95	91	93	104	122	101	24.2322	23.688	23.0192	25.2372	26.3926	24.5139	8	1	3	1	4.5	80	26.6667	44.4444	0.6	0.7	8.88889	26.6667	17.7778	0.333333	0	0	0	0	0	26.6667	26.6667	17.7778	0.333333	8.88889	0.166667
希腊	#10科斯塔-斯洛卡斯	#5吉安努利斯-拉伦萨基斯	#43塔那西斯-阿特托昆博	#8尼克-卡拉西斯	#9扬尼斯-博洛西斯	198	196	201	198	215	6.88767	201.6	95	91	93	88	122	97.8	24.2322	23.688	23.0192	22.4467	26.3926	23.9558	8	1	3	1	2.28	122.807	52.6316	70.1754	0.75	0.875	17.5439	17.5439	0	1	0	0	0	0	17.5439	35.0877	52.6316	17.5439	0.2	35.0877	0.4
希腊	#10科斯塔-斯洛卡斯	#5吉安努利斯-拉伦萨基斯	#15乔治斯-普林泰齐斯	#16科斯塔斯-帕帕尼古拉乌	#34扬尼斯-阿特托昆博	198	196	206	203	211	5.41849	202.8	95	91	109	104	95	98.8	24.2322	23.688	25.6857	25.2372	21.3382	24.0363	7	1	2	2	5.68	84.507	28.169	56.338	0.5	0.5625	7.04225	21.1268	14.0845	0.333333	7.04225	14.0845	7.04225	0.5	0	14.0845	14.0845	14.0845	0.20202	7.04225	0.10101
希腊	#10科斯塔-斯洛卡斯	#43塔那西斯-阿特托昆博	#16科斯塔斯-帕帕尼古拉乌	#8尼克-卡拉西斯	#34扬尼斯-阿特托昆博	198	201	203	198	211	4.79166	202.2	95	93	104	88	95	95	24.2322	23.0192	25.2372	22.4467	21.3382	23.2547	4	0	4	1	6.85	116.788	35.0365	70.073	0.5	0.583333	11.6788	35.0365	23.3577	0.333333	23.3577	29.1971	5.83942	0.8	11.6788	29.1971	40.8759	11.6788	0.150943	5.83942	0.0754717
希腊	#10科斯塔-斯洛卡斯	#15乔治斯-普林泰齐斯	#16科斯塔斯-帕帕尼古拉乌	#19伊安尼斯-帕帕佩洛特	#34扬尼斯-阿特托昆博	198	206	203	206	211	4.26146	204.8	95	109	104	106	95	101.8	24.2322	25.6857	25.2372	24.9788	21.3382	24.2944	2	0	2	3	10.02	83.8323	31.9361	55.8882	0.571429	0.678571	11.976	23.9521	11.976	0.5	7.98403	11.976	3.99202	0.666667	0	23.9521	23.9521	19.9601	0.27248	11.976	0.163488
希腊	#43塔那西斯-阿特托昆博	#16科斯塔斯-帕帕尼古拉乌	#19伊安尼斯-帕帕佩洛特	#8尼克-卡拉西斯	#34扬尼斯-阿特托昆博	201	203	206	198	211	4.44522	203.8	93	104	106	88	95	97.2	23.0192	25.2372	24.9788	22.4467	21.3382	23.404	3	0	3	2	5.55	93.6937	36.036	79.2793	0.454545	0.545455	14.4144	28.8288	14.4144	0.5	7.20721	14.4144	7.20721	0.5	14.4144	21.6216	36.036	28.8288	0.366972	7.20721	0.0917431
希腊	#15乔治斯-普林泰齐斯	#16科斯塔斯-帕帕尼古拉乌	#19伊安尼斯-帕帕佩洛特	#8尼克-卡拉西斯	#34扬尼斯-阿特托昆博	206	203	206	198	211	4.26146	204.8	109	104	106	88	95	100.4	25.6857	25.2372	24.9788	22.4467	21.3382	23.9373	2	0	2	3	5.92	87.8378	20.2703	67.5676	0.3	0.35	6.75676	27.027	20.2703	0.25	13.5135	13.5135	0	1	13.5135	27.027	40.5405	13.5135	0.20202	6.75676	0.10101
希腊	#10科斯塔-斯洛卡斯	#43塔那西斯-阿特托昆博	#14乔治斯-帕帕扬尼斯	#15乔治斯-普林泰齐斯	#8尼克-卡拉西斯	198	201	217	206	198	7.12741	204	95	93	125	109	88	102	24.2322	23.0192	26.5455	25.6857	22.4467	24.3859	3	0	3	2	5.93	60.7083	20.2361	74.199	0.272727	0.318182	6.74536	13.4907	6.74536	0.5	0	0	0	0	13.4907	33.7268	47.2175	20.2361	0.272727	13.4907	0.181818
希腊	#10科斯塔-斯洛卡斯	#43塔那西斯-阿特托昆博	#19伊安尼斯-帕帕佩洛特	#8尼克-卡拉西斯	#9扬尼斯-博洛西斯	198	201	206	198	215	6.40625	203.6	95	93	106	88	122	100.8	24.2322	23.0192	24.9788	22.4467	26.3926	24.2139	3	0	3	2	4.12	29.1262	9.70874	67.9612	0.142857	0.142857	0	38.835	38.835	0	9.70874	19.4175	9.70874	0.5	9.70874	9.70874	19.4175	0	0	19.4175	0.224719
希腊	#10科斯塔-斯洛卡斯	#14乔治斯-帕帕扬尼斯	#19伊安尼斯-帕帕佩洛特	#8尼克-卡拉西斯	#34扬尼斯-阿特托昆博	198	217	206	198	211	7.4027	206	95	125	106	88	95	101.8	24.2322	26.5455	24.9788	22.4467	21.3382	23.9083	2	0	2	3	5.5	87.2727	36.3636	72.7273	0.5	0.55	7.27273	21.8182	14.5455	0.333333	7.27273	7.27273	0	1	7.27273	21.8182	29.0909	7.27273	0.0956938	7.27273	0.0956938
希腊	#10科斯塔-斯洛卡斯	#15乔治斯-普林泰齐斯	#16科斯塔斯-帕帕尼古拉乌	#19伊安尼斯-帕帕佩洛特	#8尼克-卡拉西斯	198	206	203	206	198	3.6	202.2	95	109	104	106	88	100.4	24.2322	25.6857	25.2372	24.9788	22.4467	24.5161	3	0	3	2	1.78	202.247	67.4157	67.4157	1	1.16667	22.4719	22.4719	0	1	44.9438	67.4157	22.4719	0.666667	0	22.4719	22.4719	22.4719	0.229885	0	0
希腊	#10科斯塔-斯洛卡斯	#15乔治斯-普林泰齐斯	#16科斯塔斯-帕帕尼古拉乌	#8尼克-卡拉西斯	#34扬尼斯-阿特托昆博	198	206	203	198	211	4.9558	203.2	95	109	104	88	95	98.2	24.2322	25.6857	25.2372	22.4467	21.3382	23.788	3	0	3	2	10.58	90.7372	30.2457	71.8336	0.421053	0.473684	7.56144	26.465	18.9036	0.285714	22.6843	26.465	3.78072	0.857143	7.56144	22.6843	30.2457	15.1229	0.180587	7.56144	0.0902935
希腊	#10科斯塔-斯洛卡斯	#15乔治斯-普林泰齐斯	#19伊安尼斯-帕帕佩洛特	#8尼克-卡拉西斯	#34扬尼斯-阿特托昆博	198	206	206	198	211	5.07543	203.8	95	109	106	88	95	98.6	24.2322	25.6857	24.9788	22.4467	21.3382	23.7363	2	0	2	3	5.6	100	28.5714	57.1429	0.5	0.5625	7.14286	35.7143	28.5714	0.2	35.7143	57.1429	21.4286	0.625	0	35.7143	35.7143	28.5714	0.344828	0	0
希腊	#15乔治斯-普林泰齐斯	#16科斯塔斯-帕帕尼古拉乌	#8尼克-卡拉西斯	#9扬尼斯-博洛西斯	#34扬尼斯-阿特托昆博	206	203	198	215	211	5.95315	206.6	109	104	88	122	95	103.6	25.6857	25.2372	22.4467	26.3926	21.3382	24.2201	2	0	2	3	3.78	42.328	10.582	21.164	0.5	0.5	0	10.582	10.582	0	21.164	21.164	0	1	0	21.164	21.164	10.582	0.169492	31.746	0.508475
希腊	#21帕纳约蒂斯-瓦西洛普洛斯	#17万格里斯-曼扎里斯	#5吉安努利斯-拉伦萨基斯	#43塔那西斯-阿特托昆博	#14乔治斯-帕帕扬尼斯	203	196	196	201	217	7.70973	202.6	105	95	91	93	125	101.8	25.4799	24.7293	23.688	23.0192	26.5455	24.6924	12	2	2	1	4.5	71.1111	26.6667	53.3333	0.5	0.583333	8.88889	26.6667	17.7778	0.333333	8.88889	17.7778	8.88889	0.5	8.88889	44.4444	53.3333	17.7778	0.289855	8.88889	0.144928
希腊	#21帕纳约蒂斯-瓦西洛普洛斯	#17万格里斯-曼扎里斯	#43塔那西斯-阿特托昆博	#19伊安尼斯-帕帕佩洛特	#9扬尼斯-博洛西斯	203	196	201	206	215	6.30555	204.2	105	95	93	106	122	104.2	25.4799	24.7293	23.0192	24.9788	26.3926	24.92	7	1	2	2	2.97	94.2761	13.468	26.936	0.5	0.75	13.468	26.936	13.468	0.5	53.8721	53.8721	0	1	0	26.936	26.936	13.468	0.208333	13.468	0.208333
希腊	#10科斯塔-斯洛卡斯	#5吉安努利斯-拉伦萨基斯	#14乔治斯-帕帕扬尼斯	#15乔治斯-普林泰齐斯	#19伊安尼斯-帕帕佩洛特	198	196	217	206	206	7.41889	204.6	95	91	125	109	106	105.2	24.2322	23.688	26.5455	25.6857	24.9788	25.0261	6	1	1	3	5.37	89.3855	14.8976	52.1415	0.285714	0.357143	7.44879	22.3464	14.8976	0.333333	7.44879	14.8976	7.44879	0.5	14.8976	29.7952	44.6927	29.7952	0.506329	14.8976	0.253165
希腊	#10科斯塔-斯洛卡斯	#14乔治斯-帕帕扬尼斯	#15乔治斯-普林泰齐斯	#16科斯塔斯-帕帕尼古拉乌	#34扬尼斯-阿特托昆博	198	217	206	203	211	6.54217	207	95	125	109	104	95	105.6	24.2322	26.5455	25.6857	25.2372	21.3382	24.6078	2	0	2	3	6	86.6667	20	60	0.333333	0.444444	13.3333	26.6667	13.3333	0.5	20	20	0	1	6.66667	26.6667	33.3333	13.3333	0.213904	0	0
希腊	#10科斯塔-斯洛卡斯	#14乔治斯-帕帕扬尼斯	#15乔治斯-普林泰齐斯	#8尼克-卡拉西斯	#34扬尼斯-阿特托昆博	198	217	206	198	211	7.4027	206	95	125	109	88	95	102.4	24.2322	26.5455	25.6857	22.4467	21.3382	24.0497	2	0	2	3	5.35	134.579	44.8598	52.3364	0.857143	1.14286	29.9065	29.9065	0	1	0	0	0	0	0	44.8598	44.8598	37.3832	0.555556	14.9533	0.222222
希腊	#10科斯塔-斯洛卡斯	#15乔治斯-普林泰齐斯	#16科斯塔斯-帕帕尼古拉乌	#19伊安尼斯-帕帕佩洛特	#9扬尼斯-博洛西斯	198	206	203	206	215	5.53534	205.6	95	109	104	106	122	107.2	24.2322	25.6857	25.2372	24.9788	26.3926	25.3053	2	0	2	3	8.15	68.7117	19.6319	63.8037	0.307692	0.346154	4.90798	29.4479	24.5399	0.166667	24.5399	24.5399	0	1	9.81595	29.4479	39.2638	9.81595	0.123077	14.7239	0.184615
希腊	#10科斯塔-斯洛卡斯	#15乔治斯-普林泰齐斯	#16科斯塔斯-帕帕尼古拉乌	#8尼克-卡拉西斯	#9扬尼斯-博洛西斯	198	206	203	198	215	6.29285	204	95	109	104	88	122	103.6	24.2322	25.6857	25.2372	22.4467	26.3926	24.7989	3	0	3	2	5.73	76.7888	20.9424	62.8272	0.333333	0.388889	6.9808	27.9232	20.9424	0.25	13.9616	13.9616	0	1	0	34.904	34.904	13.9616	0.183486	6.9808	0.0917431
希腊	#16科斯塔斯-帕帕尼古拉乌	#19伊安尼斯-帕帕佩洛特	#8尼克-卡拉西斯	#9扬尼斯-博洛西斯	#34扬尼斯-阿特托昆博	203	206	198	215	211	5.95315	206.6	104	106	88	122	95	103	25.2372	24.9788	22.4467	26.3926	21.3382	24.0787	2	0	2	3	27.35	62.8885	17.5503	57.0384	0.307692	0.384615	8.77514	27.7879	19.0128	0.315789	7.31261	11.7002	4.38757	0.625	8.77514	35.1005	43.8757	16.0878	0.236052	14.6252	0.214592
意大利	#70达托梅	#5真蒂莱	#15布鲁克斯	#23阿巴斯	#3贝里内利	202	201	203	200	196	2.41661	200.4	98	104	98	100	95	99.5	24.0173	25.7419	23.7812	25	24.7293	24.6539	9	1	4	0	3.03	79.2079	26.4026	52.8053	0.5	0.75	26.4026	39.604	13.2013	0.666667	0	0	0	0	0	26.4026	26.4026	13.2013	0.2	13.2013	0.2
意大利	#70达托梅	#5真蒂莱	#10哈克特	#23阿巴斯	#8加里纳利	202	201	199	200	204	1.72047	201.2	98	104	96	100	102	99.9	24.0173	25.7419	24.2418	25	24.5098	24.7022	4	0	4	1	2.57	77.821	0	31.1284	0	0	0	15.5642	15.5642	0	77.821	93.3852	15.5642	0.833333	0	0	0	0	0	15.5642	0.175439
意大利	#5真蒂莱	#15布鲁克斯	#10哈克特	#8加里纳利	#3贝里内利	201	203	199	204	196	2.87054	200.6	104	98	96	102	95	99.5	25.7419	23.7812	24.2418	24.5098	24.7293	24.6008	8	1	3	1	5.18	84.9421	23.166	38.61	0.6	0.7	7.72201	7.72201	0	1	30.888	30.888	0	1	7.72201	15.444	23.166	7.72201	0.128205	15.444	0.25641
意大利	#5真蒂莱	#10哈克特	#6比利加	#23阿巴斯	#8加里纳利	201	199	200	200	204	1.72047	200.8	104	96	106	100	102	98.9	25.7419	24.2418	26.5	25	24.5098	25.1987	4	0	4	1	1.37	0	0	58.3942	0	0	0	29.1971	29.1971	0	0	0	0	0	0	58.3942	58.3942	0	0	58.3942	0.5
意大利	#0德拉瓦莱	#15布鲁克斯	#23阿巴斯	#8加里纳利	#3贝里内利	194	203	200	204	196	3.87814	199.4	86	98	100	102	95	97.2	22.8505	23.7812	25	24.5098	24.7293	24.1742	12	2	2	1	1.78	134.831	44.9438	112.36	0.4	0.4	0	44.9438	44.9438	0	44.9438	44.9438	0	1	44.9438	22.4719	67.4157	0	0	22.4719	0.204082
意大利	#70达托梅	#5真蒂莱	#10哈克特	#8加里纳利	#3贝里内利	202	201	199	204	196	2.72764	200.4	98	104	96	102	95	100	24.0173	25.7419	24.2418	24.5098	24.7293	24.648	8	1	3	1	7.48	48.1283	16.0428	53.4759	0.3	0.35	5.34759	32.0856	26.738	0.166667	10.6952	10.6952	0	1	10.6952	26.738	37.4332	10.6952	0.155039	21.3904	0.310078
意大利	#7维塔利	#5真蒂莱	#15布鲁克斯	#16泰西托里	#3贝里内利	201	201	203	208	196	3.86782	201.8	91	104	98	98	95	97.6	22.5242	25.7419	23.7812	22.6516	24.7293	23.8857	8	1	3	1	1.82	109.89	21.978	21.978	1	1	0	0	0	0	65.9341	87.9121	21.978	0.75	0	21.978	21.978	0	0	43.956	0.416667
意大利	#5真蒂莱	#10哈克特	#6比利加	#8加里纳利	#3贝里内利	201	199	200	204	196	2.60768	200	104	96	106	102	95	97.8	25.7419	24.2418	26.5	24.5098	24.7293	25.1446	8	1	3	1	6.87	46.5793	11.6448	64.0466	0.181818	0.181818	0	23.2897	23.2897	0	23.2897	34.9345	11.6448	0.666667	11.6448	46.5793	58.2242	0	0	5.82242	0.0787402
意大利	#7维塔利	#5真蒂莱	#0德拉瓦莱	#15布鲁克斯	#16泰西托里	201	201	194	203	208	4.49889	201.4	91	104	86	98	98	96.2	22.5242	25.7419	22.8505	23.7812	22.6516	23.5099	8	1	3	1	1.47	54.4218	27.2109	54.4218	0.5	0.5	0	27.2109	27.2109	0	0	0	0	0	0	81.6327	81.6327	0	0	81.6327	0.6
意大利	#7维塔利	#5真蒂莱	#0德拉瓦莱	#15布鲁克斯	#6比利加	201	201	194	203	200	3.05941	199.8	91	104	86	98	106	97.6	22.5242	25.7419	22.8505	23.7812	26.5	24.2796	9	1	4	0	5.37	126.629	37.2439	59.5903	0.625	0.8125	22.3464	37.2439	14.8976	0.6	29.7952	29.7952	0	1	14.8976	22.3464	37.2439	22.3464	0.306122	14.8976	0.204082
意大利	#70达托梅	#7维塔利	#5真蒂莱	#0德拉瓦莱	#15布鲁克斯	202	201	201	194	203	3.18748	200.2	98	91	104	86	98	96.3	24.0173	22.5242	25.7419	22.8505	23.7812	23.783	9	1	4	0	2.23	35.8744	0	53.8117	0	0	0	17.9372	17.9372	0	0	0	0	0	0	35.8744	35.8744	0	0	17.9372	0.25
意大利	#70达托梅	#7维塔利	#0德拉瓦莱	#15布鲁克斯	#23阿巴斯	202	201	194	203	200	3.16228	200	98	91	86	98	100	95.7	24.0173	22.5242	22.8505	23.7812	25	23.6346	9	1	4	0	2.42	148.76	49.5868	66.1157	0.75	0.875	16.5289	33.0579	16.5289	0.5	33.0579	33.0579	0	1	0	0	0	33.0579	0.408163	0	0
意大利	#70达托梅	#5真蒂莱	#15布鲁克斯	#10哈克特	#3贝里内利	202	201	203	199	196	2.48193	200.2	98	104	98	96	95	96.9	24.0173	25.7419	23.7812	24.2418	24.7293	24.5023	9	1	4	0	3.42	81.8713	23.3918	46.7836	0.5	0.75	23.3918	35.0877	11.6959	0.666667	11.6959	23.3918	11.6959	0.5	11.6959	70.1754	81.8713	11.6959	0.144928	35.0877	0.434783
意大利	#70达托梅	#15布鲁克斯	#10哈克特	#8加里纳利	#3贝里内利	202	203	199	204	196	2.92575	200.8	98	98	96	102	95	98.6	24.0173	23.7812	24.2418	24.5098	24.7293	24.2559	8	1	3	1	9.95	136.683	52.2613	68.3417	0.764706	0.970588	28.1407	36.1809	8.0402	0.777778	4.0201	4.0201	0	1	12.0603	28.1407	40.201	40.201	0.542005	16.0804	0.216802
意大利	#70达托梅	#10哈克特	#6比利加	#8加里纳利	#3贝里内利	202	199	200	204	196	2.71293	200.2	98	96	106	102	95	98.8	24.0173	24.2418	26.5	24.5098	24.7293	24.7996	8	1	3	1	42.33	83.1562	29.2936	60.4772	0.484375	0.5625	9.44956	27.4037	17.9542	0.344828	7.55965	13.2294	5.66974	0.571429	4.72478	22.679	27.4037	16.0643	0.241821	4.72478	0.0711238
意大利	#70达托梅	#10哈克特	#23阿巴斯	#8加里纳利	#3贝里内利	202	199	200	204	196	2.71293	200.2	98	96	100	102	95	97.2	24.0173	24.2418	25	24.5098	24.7293	24.4996	8	1	3	1	3.63	66.1157	22.0386	55.0964	0.4	0.5	11.0193	22.0386	11.0193	0.5	11.0193	44.0771	33.0579	0.25	22.0386	11.0193	33.0579	22.0386	0.294118	22.0386	0.294118
意大利	#7维塔利	#5真蒂莱	#0德拉瓦莱	#15布鲁克斯	#8加里纳利	201	201	194	203	204	3.49857	200.6	91	104	86	98	102	97.1	22.5242	25.7419	22.8505	23.7812	24.5098	23.8815	8	1	3	1	4.62	121.212	34.632	95.2381	0.363636	0.454545	17.316	43.29	25.974	0.4	34.632	34.632	0	1	25.974	43.29	69.2641	25.974	0.306122	0	0
意大利	#7维塔利	#5真蒂莱	#15布鲁克斯	#8加里纳利	#3贝里内利	201	201	203	204	196	2.75681	201	91	104	98	102	95	96.3	22.5242	25.7419	23.7812	24.5098	24.7293	24.2573	8	1	3	1	2.8	100	42.8571	57.1429	0.75	0.875	14.2857	28.5714	14.2857	0.5	0	14.2857	14.2857	0	0	0	0	14.2857	0.183486	14.2857	0.183486
意大利	#7维塔利	#0德拉瓦莱	#15布鲁克斯	#16泰西托里	#23阿巴斯	201	194	203	208	200	4.53431	201.2	91	86	98	98	100	95.7	22.5242	22.8505	23.7812	22.6516	25	23.3615	8	1	3	1	2.08	38.4615	19.2308	38.4615	0.5	0.5	0	0	0	0	0	0	0	0	0	19.2308	19.2308	19.2308	0.25	38.4615	0.5
意大利	#5真蒂莱	#0德拉瓦莱	#12费罗伊	#6比利加	#23阿巴斯	201	194	190	200	200	4.28952	197	104	86	88	106	100	95.4	25.7419	22.8505	24.3767	26.5	25	24.8938	13	2	3	0	4.07	88.4521	29.484	49.14	0.6	0.8	19.656	29.484	9.82801	0.666667	9.82801	19.656	9.82801	0.5	0	29.484	29.484	29.484	0.337079	29.484	0.337079
意大利	#0德拉瓦莱	#15布鲁克斯	#12费罗伊	#16泰西托里	#23阿巴斯	194	203	190	208	200	6.38749	199	86	98	88	98	100	94.8	22.8505	23.7812	24.3767	22.6516	25	23.732	12	2	2	1	8.78	86.5604	27.3349	59.2255	0.461538	0.5	4.55581	27.3349	22.779	0.166667	9.11162	9.11162	0	1	18.2232	31.8907	50.1139	18.2232	0.336134	9.11162	0.168067
意大利	#0德拉瓦莱	#12费罗伊	#16泰西托里	#6比利加	#23阿巴斯	194	190	208	200	200	6.11882	198.4	86	88	98	106	100	95.2	22.8505	24.3767	22.6516	26.5	25	24.2758	12	2	2	1	3.87	124.031	31.0078	51.6796	0.6	0.7	10.3359	10.3359	0	1	51.6796	62.0155	10.3359	0.833333	0	20.6718	20.6718	20.6718	0.206186	20.6718	0.206186
意大利	#0德拉瓦莱	#10哈克特	#6比利加	#8加里纳利	#3贝里内利	194	199	200	204	196	3.44093	198.6	86	96	106	102	95	97.1	22.8505	24.2418	26.5	24.5098	24.7293	24.5663	12	2	2	1	4.23	47.2813	9.45626	47.2813	0.2	0.3	9.45626	28.3688	18.9125	0.333333	0	0	0	0	0	9.45626	9.45626	9.45626	0.125	28.3688	0.375
意大利	#15布鲁克斯	#12费罗伊	#16泰西托里	#8加里纳利	#3贝里内利	203	190	208	204	196	6.4	200.2	98	88	98	102	95	96.8	23.7812	24.3767	22.6516	24.5098	24.7293	24.0097	11	2	1	2	3.1	154.839	51.6129	90.3226	0.571429	0.785714	38.7097	64.5161	25.8065	0.6	12.9032	12.9032	0	1	12.9032	38.7097	51.6129	38.7097	0.465116	0	0
意大利	#15布鲁克斯	#12费罗伊	#6比利加	#23阿巴斯	#3贝里内利	203	190	200	200	196	4.48999	197.8	98	88	106	100	95	97	23.7812	24.3767	26.5	25	24.7293	24.8774	13	2	3	0	3.87	62.0155	20.6718	31.0078	0.666667	0.666667	0	0	0	0	0	20.6718	20.6718	0	0	51.6796	51.6796	20.6718	0.253165	41.3437	0.506329
意大利	#12费罗伊	#16泰西托里	#23阿巴斯	#8加里纳利	#3贝里内利	190	208	200	204	196	6.2482	199.6	88	98	100	102	95	97.4	24.3767	22.6516	25	24.5098	24.7293	24.2535	11	2	1	2	7.83	122.605	30.6513	51.0856	0.6	0.7	10.2171	20.4342	10.2171	0.5	20.4342	20.4342	0	1	5.10856	30.6513	35.7599	20.4342	0.338983	5.10856	0.0847458
意大利	#16泰西托里	#10哈克特	#23阿巴斯	#8加里纳利	#3贝里内利	208	199	200	204	196	4.17612	201.4	98	96	100	102	95	99	22.6516	24.2418	25	24.5098	24.7293	24.2265	7	1	2	2	8.92	85.2018	22.4215	49.3274	0.454545	0.545455	8.96861	35.8744	26.9058	0.25	31.3901	44.843	13.4529	0.7	0	35.8744	35.8744	17.9372	0.216216	13.4529	0.162162
意大利	#10哈克特	#6比利加	#23阿巴斯	#8加里纳利	#3贝里内利	199	200	200	204	196	2.56125	199.8	96	106	100	102	95	99.8	24.2418	26.5	25	24.5098	24.7293	24.9962	8	1	3	1	10.88	66.1765	18.3824	73.5294	0.25	0.25	0	11.0294	11.0294	0	22.0588	33.0882	11.0294	0.666667	7.35294	29.4118	36.7647	11.0294	0.12474	7.35294	0.0831601
[truncated: 26 more columns]
